# Supplementary material for: Aberrant basement membrane production by HSCs in MASLD is attenuated by the bile acid analog INT-767
Source: Hepatol Commun. 2024 Nov 25;8(12):e0574. doi: 10.1097/HC9.0000000000000574 (PMC11596521; doi:10.1097/HC9.0000000000000574)
Supplement: Supplementary file 2 [file hc9-8-e0574-s002.xlsx]

## Sheet: INT767_vs_vehicle
Gene.name	Protein.name	Ensembl.Accession.key	logFC	P.Value	adj.P.Val
Fmo3	flavin containing monooxygenase 3	ENSMUSG00000026691	7.42658	8.22294e-07	0.00103759
Ptgds	prostaglandin D2 synthase (brain)	ENSMUSG00000015090	7.41461	0.000138003	0.00915792
NA	NA	ENSMUSG00000084854	5.62398	9.1874e-07	0.00106268
NA	NA	ENSMUSG00000106069	4.87827	1.81899e-05	0.00513811
Tmprss4	transmembrane protease, serine 4	ENSMUSG00000032091	3.87969	2.51004e-06	0.00183365
Clic3	chloride intracellular channel 3	ENSMUSG00000015093	3.65235	0.0010578	0.0253647
Slc51b	solute carrier family 51, beta subunit	ENSMUSG00000053862	3.48894	5.47559e-06	0.0030785
Aqp4	aquaporin 4	ENSMUSG00000024411	3.35382	1.11735e-07	0.000706215
Akr1b7	aldo-keto reductase family 1, member B7	ENSMUSG00000052131	3.2452	0.00083172	0.0234571
Clec2h	C-type lectin domain family 2, member h	ENSMUSG00000030364	2.83849	0.00574803	0.0574703
Fam47e	family with sequence similarity 47, member E	ENSMUSG00000057068	2.73948	3.54091e-07	0.000706215
Slc4a9	solute carrier family 4, sodium bicarbonate cotransporter, member 9	ENSMUSG00000024485	2.68122	4.59732e-06	0.00296964
NA	NA	ENSMUSG00000000031	2.64853	0.00076425	0.0224266
Lmod3	leiomodin 3 (fetal)	ENSMUSG00000044086	2.53359	9.8353e-06	0.00393948
Ugt1a9	UDP glucuronosyltransferase 1 family, polypeptide A9	ENSMUSG00000090175	2.4846	0.000124942	0.00898543
Gm379	predicted gene 379	ENSMUSG00000093916	2.42261	0.000393136	0.0158626
Sult2a7	sulfotransferase family 2A, dehydroepiandrosterone (DHEA)-preferring, member 7	ENSMUSG00000094156	2.40548	0.000709872	0.0217834
Gpx2	glutathione peroxidase 2	ENSMUSG00000042808	2.38629	0.00104958	0.025336
Etnppl	ethanolamine phosphate phospholyase	ENSMUSG00000019232	2.34169	2.05373e-05	0.00513811
NA	NA	ENSMUSG00000092021	2.31051	5.64838e-06	0.0030785
Igfbp2	insulin-like growth factor binding protein 2	ENSMUSG00000039323	2.27164	1.29325e-05	0.00417449
Hsd17b6	hydroxysteroid (17-beta) dehydrogenase 6	ENSMUSG00000025396	2.26027	2.42448e-06	0.00183365
Pkhd1l1	polycystic kidney and hepatic disease 1-like 1	ENSMUSG00000038725	2.24108	0.0146756	0.0868376
Gm14322	predicted gene 14322	ENSMUSG00000078864	2.19077	0.000495849	0.0181593
Gsta2	glutathione S-transferase, alpha 2 (Yc2)	ENSMUSG00000057933	2.18491	0.000140677	0.00921036
NA	NA	ENSMUSG00000025936	2.17087	0.000102883	0.00810171
A4gnt	alpha-1,4-N-acetylglucosaminyltransferase	ENSMUSG00000037953	2.1269	0.00571597	0.0574703
Hapln1	hyaluronan and proteoglycan link protein 1	ENSMUSG00000021613	2.12599	0.00618776	0.059171
Omd	osteomodulin	ENSMUSG00000048368	2.12343	0.000217656	0.0114512
Gm11437	predicted gene 11437	ENSMUSG00000051452	2.10877	1.05076e-05	0.00393948
Lhx6	LIM homeobox protein 6	ENSMUSG00000026890	2.09778	7.78487e-05	0.00743346
Akr1d1	aldo-keto reductase family 1, member D1	ENSMUSG00000038641	2.08077	1.67541e-06	0.00155031
Arntl	aryl hydrocarbon receptor nuclear translocator-like	ENSMUSG00000055116	2.07126	0.000632634	0.020808
Dusp14	dual specificity phosphatase 14	ENSMUSG00000018648	2.06293	0.000214912	0.0114512
Gsta4	glutathione S-transferase, alpha 4	ENSMUSG00000032348	2.05176	3.40407e-05	0.00600548
BC029214	cDNA sequence BC029214	ENSMUSG00000047617	2.03105	8.49889e-05	0.00758113
Srd5a1	steroid 5 alpha-reductase 1	ENSMUSG00000021594	2.0231	5.06106e-05	0.0063022
Cth	cystathionase (cystathionine gamma-lyase)	ENSMUSG00000028179	1.98653	0.000644369	0.0210279
Sucnr1	succinate receptor 1	ENSMUSG00000027762	1.95911	5.35085e-05	0.0063022
Cyp2c39	cytochrome P450, family 2, subfamily c, polypeptide 39	ENSMUSG00000025003	1.95487	1.15379e-05	0.00400364
BC089597	cDNA sequence BC089597	ENSMUSG00000074639	1.95032	3.4968e-05	0.00600548
Rd3	retinal degeneration 3	ENSMUSG00000049353	1.92966	0.000146937	0.00929558
Olfm3	olfactomedin 3	ENSMUSG00000027965	1.92428	1.69697e-05	0.00490708
Gstm3	glutathione S-transferase, mu 3	ENSMUSG00000004038	1.92263	0.000817729	0.0233115
Idi1	isopentenyl-diphosphate delta isomerase	ENSMUSG00000058258	1.91157	0.000343807	0.0146382
Ncam2	neural cell adhesion molecule 2	ENSMUSG00000022762	1.89801	2.59017e-05	0.00553194
Hal	histidine ammonia lyase	ENSMUSG00000020017	1.89497	5.99945e-06	0.00308416
NA	NA	ENSMUSG00000087579	1.88306	0.000266771	0.0129468
Sult1d1	sulfotransferase family 1D, member 1	ENSMUSG00000029273	1.88004	0.000728559	0.0219807
Slc2a4	solute carrier family 2 (facilitated glucose transporter), member 4	ENSMUSG00000018566	1.86146	1.2791e-05	0.00417449
Lrrn4	leucine rich repeat neuronal 4	ENSMUSG00000043110	1.85659	1.97581e-05	0.00513811
Folh1	folate hydrolase 1	ENSMUSG00000001773	1.85473	0.00091404	0.0240738
Slc30a10	solute carrier family 30, member 10	ENSMUSG00000026614	1.85181	0.000878884	0.0238895
Tmem141	transmembrane protein 141	ENSMUSG00000026939	1.85	0.00123099	0.0274697
Ttyh1	tweety homolog 1 (Drosophila)	ENSMUSG00000030428	1.84113	0.000433575	0.0168572
NA	NA	ENSMUSG00000087424	1.83979	0.0100419	0.0730948
Cyp2c38	cytochrome P450, family 2, subfamily c, polypeptide 38	ENSMUSG00000032808	1.83883	1.635e-07	0.000706215
NA	NA	ENSMUSG00000106889	1.83169	7.66902e-05	0.00743346
3110052M02Rik	RIKEN cDNA 3110052M02 gene	ENSMUSG00000035868	1.81935	0.000621547	0.0207834
Bex4	brain expressed gene 4	ENSMUSG00000047844	1.81286	0.0111522	0.07663
Cry1	cryptochrome 1 (photolyase-like)	ENSMUSG00000020038	1.80385	3.46286e-05	0.00600548
Slc22a7	solute carrier family 22 (organic anion transporter), member 7	ENSMUSG00000067144	1.79224	0.00623473	0.0594764
Mme	membrane metallo endopeptidase	ENSMUSG00000027820	1.79173	4.70692e-06	0.00296964
Defb1	defensin beta 1	ENSMUSG00000044748	1.79143	5.20655e-05	0.0063022
Wfdc3	WAP four-disulfide core domain 3	ENSMUSG00000076434	1.78589	0.000312151	0.0140267
NA	NA	ENSMUSG00000087241	1.77444	0.00228992	0.0370928
NA	NA	ENSMUSG00000105837	1.77358	0.000450161	0.0173523
Ces3b	carboxylesterase 3B	ENSMUSG00000062181	1.77316	9.93715e-05	0.00801568
NA	NA	ENSMUSG00000108288	1.75713	8.30413e-05	0.00752889
Gm14403	predicted gene 14403	ENSMUSG00000094786	1.75368	0.00266929	0.0394147
NA	NA	ENSMUSG00000106788	1.75325	0.00465828	0.052259
Dnph1	2'-deoxynucleoside 5'-phosphate N-hydrolase 1	ENSMUSG00000040658	1.74528	0.000113435	0.00864891
Hacl1	2-hydroxyacyl-CoA lyase 1	ENSMUSG00000021884	1.73128	0.000171644	0.0102501
Zfp931	zinc finger protein 931	ENSMUSG00000078861	1.72374	0.0137023	0.0840651
Gm14420	predicted gene 14420	ENSMUSG00000078866	1.72241	0.00128544	0.0280509
Dhrs9	dehydrogenase/reductase (SDR family) member 9	ENSMUSG00000027068	1.71249	0.000476808	0.0178385
Acmsd	amino carboxymuconate semialdehyde decarboxylase	ENSMUSG00000026348	1.7097	0.000869176	0.0238894
Ccbl2	cysteine conjugate-beta lyase 2	ENSMUSG00000040213	1.70845	0.000115823	0.00864891
Dnah1	dynein, axonemal, heavy chain 1	ENSMUSG00000019027	1.69697	0.00183205	0.0334581
Cyp2c54	cytochrome P450, family 2, subfamily c, polypeptide 54	ENSMUSG00000067225	1.69364	0.000856537	0.02373
Upk3b	uroplakin 3B	ENSMUSG00000042985	1.69129	0.00351044	0.0450739
Plcxd1	phosphatidylinositol-specific phospholipase C, X domain containing 1	ENSMUSG00000064247	1.68871	0.00108506	0.0255781
Rundc3b	RUN domain containing 3B	ENSMUSG00000040570	1.68656	7.21991e-05	0.00715802
Cyp3a59	cytochrome P450, family 3, subfamily a, polypeptide 59	ENSMUSG00000061292	1.68434	2.07301e-05	0.00513811
NA	NA	ENSMUSG00000090038	1.67309	7.08046e-07	0.00101966
Sult1b1	sulfotransferase family 1B, member 1	ENSMUSG00000029269	1.66524	0.000112933	0.00864891
NA	NA	ENSMUSG00000086165	1.62182	0.00144475	0.0301098
Abcb11	ATP-binding cassette, sub-family B (MDR/TAP), member 11	ENSMUSG00000027048	1.61154	4.59411e-05	0.0063022
Gm5549	predicted gene 5549	ENSMUSG00000091721	1.60907	0.00518313	0.0552624
Pde6c	phosphodiesterase 6C, cGMP specific, cone, alpha prime	ENSMUSG00000024992	1.60671	0.00703077	0.0624506
Nr0b2	nuclear receptor subfamily 0, group B, member 2	ENSMUSG00000037583	1.60408	3.06304e-05	0.00590738
Nat8	N-acetyltransferase 8 (GCN5-related, putative)	ENSMUSG00000030004	1.60187	9.99232e-05	0.00801568
Gm14327	predicted gene 14327	ENSMUSG00000074521	1.6014	0.00411867	0.0492676
Crls1	cardiolipin synthase 1	ENSMUSG00000027357	1.597	0.00355457	0.0454305
Hsd11b1	hydroxysteroid 11-beta dehydrogenase 1	ENSMUSG00000016194	1.59658	7.6574e-05	0.00743346
NA	NA	ENSMUSG00000097383	1.59088	0.00460046	0.052041
Thrsp	thyroid hormone responsive	ENSMUSG00000035686	1.58586	0.000776912	0.022607
Nox4	NADPH oxidase 4	ENSMUSG00000030562	1.5827	5.76663e-06	0.0030785
NA	NA	ENSMUSG00000092626	1.5678	0.00836284	0.0674623
Hamp2	hepcidin antimicrobial peptide 2	ENSMUSG00000056978	1.5655	0.000685804	0.0214693
NA	NA	ENSMUSG00000086587	1.56215	9.11087e-05	0.00785459
Gabrb3	gamma-aminobutyric acid (GABA) A receptor, subunit beta 3	ENSMUSG00000033676	1.55542	1.53046e-05	0.00461799
Leap2	liver-expressed antimicrobial peptide 2	ENSMUSG00000036216	1.55464	0.0164992	0.0922394
NA	NA	ENSMUSG00000104528	1.55302	4.83963e-05	0.0063022
Cfhr1	complement factor H-related 1	ENSMUSG00000057037	1.54628	0.00128876	0.0280509
Lipc	lipase, hepatic	ENSMUSG00000032207	1.5316	5.62118e-05	0.00634325
Zfp760	zinc finger protein 760	ENSMUSG00000067928	1.52966	0.00764894	0.064461
Bdh2	3-hydroxybutyrate dehydrogenase, type 2	ENSMUSG00000028167	1.527	4.89617e-05	0.0063022
Cyp26a1	cytochrome P450, family 26, subfamily a, polypeptide 1	ENSMUSG00000024987	1.52286	0.00603021	0.0584901
NA	NA	ENSMUSG00000101514	1.51895	5.2796e-05	0.0063022
Car8	carbonic anhydrase 8	ENSMUSG00000041261	1.51706	1.09741e-05	0.00393948
B3gnt2	UDP-GlcNAc:betaGal beta-1,3-N-acetylglucosaminyltransferase 2	ENSMUSG00000051650	1.51329	0.0614629	0.172205
Kcnk5	potassium channel, subfamily K, member 5	ENSMUSG00000023243	1.50892	6.89756e-05	0.00709171
2610021A01Rik	RIKEN cDNA 2610021A01 gene	ENSMUSG00000091474	1.5078	6.36578e-05	0.00674481
Sult1e1	sulfotransferase family 1E, member 1	ENSMUSG00000029272	1.50295	0.020568	0.101478
Sqle	squalene epoxidase	ENSMUSG00000022351	1.49247	0.000206835	0.0113924
Ugt2b36	UDP glucuronosyltransferase 2 family, polypeptide B36	ENSMUSG00000070704	1.49069	0.00384988	0.0476685
Vwa3b	von Willebrand factor A domain containing 3B	ENSMUSG00000050122	1.48531	0.000209197	0.0114317
Hormad2	HORMA domain containing 2	ENSMUSG00000020419	1.48319	0.000868254	0.0238894
Stap1	signal transducing adaptor family member 1	ENSMUSG00000029254	1.47732	0.000348389	0.0147428
NA	NA	ENSMUSG00000097503	1.47274	0.0249977	0.110514
Klhdc8a	kelch domain containing 8A	ENSMUSG00000042115	1.46384	0.000126131	0.00901697
Elovl3	elongation of very long chain fatty acids (FEN1/Elo2, SUR4/Elo3, yeast)-like 3	ENSMUSG00000038754	1.45922	0.00471056	0.052643
Cryl1	crystallin, lambda 1	ENSMUSG00000021947	1.45087	4.8991e-08	0.000679996
Colec10	collectin sub-family member 10	ENSMUSG00000038591	1.44997	0.0100373	0.0730948
Tymp	thymidine phosphorylase	ENSMUSG00000022615	1.44808	2.5906e-05	0.00553194
1810046K07Rik	RIKEN cDNA 1810046K07 gene	ENSMUSG00000036027	1.44706	0.0123067	0.0804602
Odf3b	outer dense fiber of sperm tails 3B	ENSMUSG00000047394	1.44551	0.00032115	0.0140617
Lingo4	leucine rich repeat and Ig domain containing 4	ENSMUSG00000044505	1.44489	0.00479116	0.0529891
1500011K16Rik	RIKEN cDNA 1500011K16 gene	ENSMUSG00000051319	1.44428	0.0145391	0.0866479
Slc10a2	solute carrier family 10, member 2	ENSMUSG00000023073	1.43739	0.000151295	0.00945937
Mpv17l	Mpv17 transgene, kidney disease mutant-like	ENSMUSG00000022679	1.43507	8.16363e-05	0.00752526
NA	NA	ENSMUSG00000059027	1.4296	0.00606986	0.0586289
Il22ra1	interleukin 22 receptor, alpha 1	ENSMUSG00000037157	1.42614	3.89564e-05	0.00600795
C8g	complement component 8, gamma polypeptide	ENSMUSG00000015083	1.42174	0.00111002	0.0257579
Cap2	CAP, adenylate cyclase-associated protein, 2 (yeast)	ENSMUSG00000021373	1.41991	0.0292452	0.119899
Camk4	calcium/calmodulin-dependent protein kinase IV	ENSMUSG00000038128	1.4183	0.000864489	0.0238551
NA	NA	ENSMUSG00000064349	1.41551	0.0102501	0.0736593
Agbl3	ATP/GTP binding protein-like 3	ENSMUSG00000038836	1.40848	0.00228993	0.0370928
NA	NA	ENSMUSG00000100277	1.40577	5.89779e-05	0.00649693
mt-Atp6	mitochondrially encoded ATP synthase 6	ENSMUSG00000064357	1.40527	0.0352812	0.132234
Sult2a8	sulfotransferase family 2A, dehydroepiandrosterone (DHEA)-preferring, member 8	ENSMUSG00000030378	1.40056	0.000202502	0.0113014
Cyp51	cytochrome P450, family 51	ENSMUSG00000001467	1.40033	8.35338e-05	0.00752889
Plin5	perilipin 5	ENSMUSG00000011305	1.39689	0.00369073	0.0464679
Hsd3b3	hydroxy-delta-5-steroid dehydrogenase, 3 beta- and steroid delta-isomerase 3	ENSMUSG00000062410	1.3963	0.000627211	0.0207834
NA	NA	ENSMUSG00000089712	1.39251	0.000172805	0.0102501
Akr1c19	aldo-keto reductase family 1, member C19	ENSMUSG00000071551	1.39065	5.95159e-05	0.00650457
Gm10226	predicted gene 10226	ENSMUSG00000067929	1.3895	0.0258803	0.112422
Tbc1d31	TBC1 domain family, member 31	ENSMUSG00000022364	1.38816	2.88308e-05	0.00579961
Gm14325	predicted gene 14325	ENSMUSG00000095362	1.38327	0.0102186	0.0735277
Il1rap	interleukin 1 receptor accessory protein	ENSMUSG00000022514	1.38271	2.05157e-05	0.00513811
Acss2	acyl-CoA synthetase short-chain family member 2	ENSMUSG00000027605	1.37925	8.12607e-06	0.00363838
Mbl2	mannose-binding lectin (protein C) 2	ENSMUSG00000024863	1.37915	0.000431562	0.0168261
Zfp958	zinc finger protein 958	ENSMUSG00000058748	1.37598	0.00902383	0.0698629
1810011O10Rik	RIKEN cDNA 1810011O10 gene	ENSMUSG00000056313	1.37563	0.000111167	0.00857224
Cyp17a1	cytochrome P450, family 17, subfamily a, polypeptide 1	ENSMUSG00000003555	1.37364	0.00872021	0.0688237
Nat1	N-acetyl transferase 1	ENSMUSG00000025588	1.36786	0.00114949	0.0261128
Cux2	cut-like homeobox 2	ENSMUSG00000042589	1.36544	0.143435	0.276357
NA	NA	ENSMUSG00000097482	1.36451	0.00839342	0.0675758
Sqrdl	sulfide quinone reductase-like (yeast)	ENSMUSG00000005803	1.36333	0.000142549	0.00924742
Aadac	arylacetamide deacetylase (esterase)	ENSMUSG00000027761	1.36185	0.00291693	0.0410619
4930430F08Rik	RIKEN cDNA 4930430F08 gene	ENSMUSG00000046567	1.35671	0.00107735	0.0255617
NA	NA	ENSMUSG00000097970	1.35079	0.0031344	0.0427782
Khk	ketohexokinase	ENSMUSG00000029162	1.34979	0.000208696	0.0114317
Ces2a	carboxylesterase 2A	ENSMUSG00000055730	1.34355	3.1404e-05	0.00590738
Chac2	ChaC, cation transport regulator 2	ENSMUSG00000020309	1.34355	0.00398537	0.0488905
NA	NA	ENSMUSG00000097047	1.34345	0.00094204	0.0242187
Zfp141	zinc finger protein 141	ENSMUSG00000092416	1.34209	0.00172307	0.0326372
NA	NA	ENSMUSG00000085711	1.34147	0.000838572	0.0235139
Cfhr2	complement factor H-related 2	ENSMUSG00000033898	1.34105	0.00465106	0.052259
NA	NA	ENSMUSG00000097654	1.33902	0.00217064	0.0359578
NA	NA	ENSMUSG00000086265	1.33312	0.00682798	0.0620109
Lin7a	lin-7 homolog A (C. elegans)	ENSMUSG00000019906	1.33271	3.96186e-05	0.00604292
Olfr1034	olfactory receptor 1034	ENSMUSG00000102091	1.33109	0.0137066	0.0840651
Gadd45g	growth arrest and DNA-damage-inducible 45 gamma	ENSMUSG00000021453	1.32614	0.0140273	0.0851327
Lgalsl	lectin, galactoside binding-like	ENSMUSG00000042363	1.31699	0.000484919	0.0180447
Zfp950	zinc finger protein 950	ENSMUSG00000074733	1.31466	0.00574151	0.0574703
Naaladl2	N-acetylated alpha-linked acidic dipeptidase-like 2	ENSMUSG00000102758	1.31334	0.000157859	0.00969613
NA	NA	ENSMUSG00000095127	1.31292	0.0674435	0.1805
F13b	coagulation factor XIII, beta subunit	ENSMUSG00000026368	1.31207	0.0013007	0.0281649
NA	NA	ENSMUSG00000104459	1.30808	0.0093546	0.0713744
Gm4788	predicted gene 4788	ENSMUSG00000070594	1.30466	0.00182746	0.0334581
Gls2	glutaminase 2 (liver, mitochondrial)	ENSMUSG00000044005	1.30215	2.38686e-05	0.00538579
Necab1	N-terminal EF-hand calcium binding protein 1	ENSMUSG00000040536	1.30212	0.000138286	0.00915792
Ugt2a3	UDP glucuronosyltransferase 2 family, polypeptide A3	ENSMUSG00000035780	1.29965	0.00168706	0.0322541
Ass1	argininosuccinate synthetase 1	ENSMUSG00000076441	1.29858	3.84498e-05	0.00600548
NA	NA	ENSMUSG00000087404	1.29803	0.00584149	0.0578024
Gm38393	predicted gene, 38393	ENSMUSG00000000948	1.298	0.00132932	0.0284909
Hnmt	histamine N-methyltransferase	ENSMUSG00000026986	1.29414	0.000703015	0.0217157
C8b	complement component 8, beta polypeptide	ENSMUSG00000029656	1.29413	0.00165633	0.0319834
Otc	ornithine transcarbamylase	ENSMUSG00000031173	1.29275	0.000685211	0.0214693
Svip	small VCP/p97-interacting protein	ENSMUSG00000074093	1.29092	0.00450973	0.0515185
Apoa5	apolipoprotein A-V	ENSMUSG00000032079	1.28714	0.000354682	0.0147838
C1galt1c1	C1GALT1-specific chaperone 1	ENSMUSG00000048970	1.28611	0.00931788	0.0712396
Msmo1	methylsterol monoxygenase 1	ENSMUSG00000031604	1.28566	0.000182574	0.0105659
NA	NA	ENSMUSG00000083798	1.2804	0.0104603	0.0742629
Angptl6	angiopoietin-like 6	ENSMUSG00000038742	1.2794	0.000335324	0.0144544
Aspa	aspartoacylase	ENSMUSG00000020774	1.27935	0.013642	0.0838578
Igfbp6	insulin-like growth factor binding protein 6	ENSMUSG00000023046	1.27718	0.0413637	0.142232
NA	NA	ENSMUSG00000060149	1.27319	0.0193891	0.0988326
Zap70	zeta-chain (TCR) associated protein kinase	ENSMUSG00000026117	1.27303	0.0561493	0.164744
Suox	sulfite oxidase	ENSMUSG00000049858	1.27274	0.0007398	0.0220826
B4galt5	UDP-Gal:betaGlcNAc beta 1,4-galactosyltransferase, polypeptide 5	ENSMUSG00000017929	1.27234	5.50518e-05	0.00632637
Capn10	calpain 10	ENSMUSG00000026270	1.27194	0.00133624	0.0284909
NA	NA	ENSMUSG00000102432	1.27167	0.00572947	0.0574703
NA	NA	ENSMUSG00000086212	1.27117	0.00145094	0.0301482
6720489N17Rik	RIKEN cDNA 6720489N17 gene	ENSMUSG00000072066	1.27099	0.145701	0.279212
Dsg1c	desmoglein 1 gamma	ENSMUSG00000034774	1.26981	0.0097121	0.0721059
Ace2	angiotensin I converting enzyme (peptidyl-dipeptidase A) 2	ENSMUSG00000015405	1.26901	0.0237142	0.108067
Vamp7	vesicle-associated membrane protein 7	ENSMUSG00000051412	1.2622	0.0162071	0.0914822
Ifit1	interferon-induced protein with tetratricopeptide repeats 1	ENSMUSG00000034459	1.26012	0.0248679	0.110277
Dntt	deoxynucleotidyltransferase, terminal	ENSMUSG00000025014	1.25871	0.000372438	0.0154312
Ism2	isthmin 2 homolog (zebrafish)	ENSMUSG00000050671	1.25802	0.0080594	0.0663804
Lonrf3	LON peptidase N-terminal domain and ring finger 3	ENSMUSG00000016239	1.25132	0.00149725	0.030781
Ak4	adenylate kinase 4	ENSMUSG00000028527	1.2511	6.33189e-06	0.00313881
Abcb1a	ATP-binding cassette, sub-family B (MDR/TAP), member 1A	ENSMUSG00000040584	1.25099	0.00012213	0.00894026
NA	NA	ENSMUSG00000102704	1.24802	0.00173611	0.03283
H2-Q1	histocompatibility 2, Q region locus 1	ENSMUSG00000079507	1.2424	0.0153094	0.0887244
Mcee	methylmalonyl CoA epimerase	ENSMUSG00000033429	1.2419	0.000288716	0.0132331
Ces1g	carboxylesterase 1G	ENSMUSG00000057074	1.24144	1.4457e-05	0.00445918
Ppp1r1b	protein phosphatase 1, regulatory (inhibitor) subunit 1B	ENSMUSG00000061718	1.23588	0.00110321	0.0256921
Coa6	cytochrome c oxidase assembly factor 6	ENSMUSG00000051671	1.23518	0.0193706	0.0988181
Spata2l	spermatogenesis associated 2-like	ENSMUSG00000033594	1.23314	0.000349777	0.0147566
Cyp2f2	cytochrome P450, family 2, subfamily f, polypeptide 2	ENSMUSG00000052974	1.23258	6.95134e-05	0.00709445
NA	NA	ENSMUSG00000100370	1.2295	0.00646618	0.0606573
Zfp759	zinc finger protein 759	ENSMUSG00000057396	1.22907	0.0218521	0.104553
Ero1lb	ERO1-like beta (S. cerevisiae)	ENSMUSG00000057069	1.22304	0.000347174	0.0147363
NA	NA	ENSMUSG00000086103	1.22214	0.00242765	0.0377885
Acly	ATP citrate lyase	ENSMUSG00000020917	1.21981	0.000942553	0.0242187
Otud1	OTU domain containing 1	ENSMUSG00000043415	1.21781	2.04696e-05	0.00513811
Cyp2c55	cytochrome P450, family 2, subfamily c, polypeptide 55	ENSMUSG00000025002	1.21653	0.0239267	0.108448
Entpd8	ectonucleoside triphosphate diphosphohydrolase 8	ENSMUSG00000036813	1.21206	0.000879505	0.0238895
Tnnc1	troponin C, cardiac/slow skeletal	ENSMUSG00000091898	1.21203	0.00848643	0.0677838
Mup21	major urinary protein 21	ENSMUSG00000066153	1.21174	0.000176738	0.0104388
Gnmt	glycine N-methyltransferase	ENSMUSG00000002769	1.20956	0.000631974	0.020808
Zfp493	zinc finger protein 493	ENSMUSG00000090659	1.20767	0.00710575	0.0625456
D130043K22Rik	RIKEN cDNA D130043K22 gene	ENSMUSG00000006711	1.20694	3.81028e-05	0.00600548
Hamp	hepcidin antimicrobial peptide	ENSMUSG00000050440	1.20648	0.0897546	0.210403
Fmo2	flavin containing monooxygenase 2	ENSMUSG00000040170	1.19908	0.000242773	0.0122981
Gm14295	predicted gene 14295	ENSMUSG00000078877	1.19569	0.0151941	0.0884765
Cyp3a11	cytochrome P450, family 3, subfamily a, polypeptide 11	ENSMUSG00000056035	1.19007	0.0182622	0.0965636
NA	NA	ENSMUSG00000086429	1.18782	0.014299	0.0858067
Arg1	arginase, liver	ENSMUSG00000019987	1.18479	0.00617902	0.0591482
Ftcd	formiminotransferase cyclodeaminase	ENSMUSG00000001155	1.18424	3.72582e-05	0.00600548
Slco1a4	solute carrier organic anion transporter family, member 1a4	ENSMUSG00000030237	1.1832	0.0019049	0.0340721
Magix	MAGI family member, X-linked	ENSMUSG00000031147	1.18209	0.00243849	0.0377966
S100a1	S100 calcium binding protein A1	ENSMUSG00000044080	1.1806	0.0182596	0.0965636
NA	NA	ENSMUSG00000090623	1.17893	0.0018514	0.033538
Gpr155	G protein-coupled receptor 155	ENSMUSG00000041762	1.1773	3.69322e-05	0.00600548
Tmem106b	transmembrane protein 106B	ENSMUSG00000029571	1.17705	0.0112277	0.0766556
Zfp748	zinc finger protein 748	ENSMUSG00000095432	1.17625	0.0300186	0.121607
4930522L14Rik	RIKEN cDNA 4930522L14 gene	ENSMUSG00000072762	1.1757	0.0758559	0.191398
Arhgef37	Rho guanine nucleotide exchange factor (GEF) 37	ENSMUSG00000045094	1.17531	0.000758243	0.0223477
Rbm24	RNA binding motif protein 24	ENSMUSG00000038132	1.17354	0.000923335	0.0241629
Erbb4	v-erb-a erythroblastic leukemia viral oncogene homolog 4 (avian)	ENSMUSG00000062209	1.16648	0.000963093	0.0244154
NA	NA	ENSMUSG00000100826	1.1632	0.00813944	0.0664905
Ces2c	carboxylesterase 2C	ENSMUSG00000061825	1.16214	0.00739602	0.063604
Plk5	polo-like kinase 5	ENSMUSG00000035486	1.1615	0.0121291	0.0799253
NA	NA	ENSMUSG00000084830	1.15975	0.0801735	0.197446
NA	NA	ENSMUSG00000066175	1.15894	0.0257138	0.112124
Rorc	RAR-related orphan receptor gamma	ENSMUSG00000028150	1.15818	0.00589327	0.0582158
Zfp429	zinc finger protein 429	ENSMUSG00000078994	1.15569	0.0475127	0.152238
Adssl1	adenylosuccinate synthetase like 1	ENSMUSG00000011148	1.15426	8.42278e-06	0.00365338
Ppp1r3c	protein phosphatase 1, regulatory (inhibitor) subunit 3C	ENSMUSG00000067279	1.15169	0.0640283	0.175496
Gm10032	predicted gene 10032	ENSMUSG00000057913	1.14506	0.0117755	0.0788062
Uox	urate oxidase	ENSMUSG00000028186	1.14084	0.000995864	0.0247663
H2-Q7	histocompatibility 2, Q region locus 7	ENSMUSG00000060550	1.14044	0.00150355	0.0307947
NA	NA	ENSMUSG00000105192	1.13726	0.10338	0.227203
Gm13152	predicted gene 13152	ENSMUSG00000078496	1.13664	0.00714276	0.0626293
Gm10033	predicted gene 10033	ENSMUSG00000057924	1.13627	0.0268616	0.114713
Polr2k	polymerase (RNA) II (DNA directed) polypeptide K	ENSMUSG00000045996	1.13323	0.0247178	0.110072
Etnk2	ethanolamine kinase 2	ENSMUSG00000070644	1.13103	0.00356653	0.0454427
Zmat1	zinc finger, matrin type 1	ENSMUSG00000052676	1.13053	0.00242264	0.0377885
Acot3	acyl-CoA thioesterase 3	ENSMUSG00000021228	1.13014	0.00404783	0.049145
Aamdc	adipogenesis associated Mth938 domain containing	ENSMUSG00000035642	1.12902	0.0105566	0.0745378
Ahctf1	AT hook containing transcription factor 1	ENSMUSG00000026491	1.12873	5.46831e-05	0.00632637
Ahcy	S-adenosylhomocysteine hydrolase	ENSMUSG00000027597	1.12866	0.000388244	0.0158366
Arl4d	ADP-ribosylation factor-like 4D	ENSMUSG00000034936	1.12864	0.000314383	0.0140601
Gramd1c	GRAM domain containing 1C	ENSMUSG00000036292	1.12675	0.000265403	0.0129256
Ugt2b5	UDP glucuronosyltransferase 2 family, polypeptide B5	ENSMUSG00000054630	1.12641	0.0239399	0.108448
Cml5	camello-like 5	ENSMUSG00000079494	1.12594	0.00214725	0.0358207
Slc6a13	solute carrier family 6 (neurotransmitter transporter, GABA), member 13	ENSMUSG00000030108	1.1251	2.40576e-05	0.00538579
Zfp433	zinc finger protein 433	ENSMUSG00000096795	1.1224	0.0404537	0.140585
Ihh	Indian hedgehog	ENSMUSG00000006538	1.12239	0.00697909	0.0622381
Swt1	SWT1 RNA endoribonuclease homolog (S. cerevisiae)	ENSMUSG00000052748	1.12119	0.0126465	0.081228
Crbn	cereblon	ENSMUSG00000005362	1.12059	0.0209856	0.102636
Tfpi2	tissue factor pathway inhibitor 2	ENSMUSG00000029664	1.11894	0.000475374	0.0178329
Gm3604	predicted gene 3604	ENSMUSG00000094942	1.11788	0.0409026	0.141261
Zfp943	zinc finger prtoein 943	ENSMUSG00000053347	1.11768	0.0156371	0.0898222
Mief2	mitochondrial elongation factor 2	ENSMUSG00000018599	1.1169	0.00332914	0.0435507
Zfp654	zinc finger protein 654	ENSMUSG00000047141	1.11659	0.00648536	0.0606573
Gm5424	predicted gene 5424	ENSMUSG00000046687	1.11649	0.000296891	0.0134527
4430402I18Rik	RIKEN cDNA 4430402I18 gene	ENSMUSG00000064202	1.1145	0.00918057	0.0705381
Tmie	transmembrane inner ear	ENSMUSG00000049555	1.11342	0.000822957	0.0233115
Zfp458	zinc finger protein 458	ENSMUSG00000055480	1.11129	0.0124328	0.0807524
Ndufb4	NADH dehydrogenase (ubiquinone) 1 beta subcomplex 4	ENSMUSG00000022820	1.11024	0.0305633	0.122607
NA	NA	ENSMUSG00000104279	1.10986	0.00906928	0.0699938
Lypla1	lysophospholipase 1	ENSMUSG00000025903	1.10881	0.00878497	0.0688521
Actr6	ARP6 actin-related protein 6	ENSMUSG00000019948	1.10836	0.0303666	0.122277
Cyp2b13	cytochrome P450, family 2, subfamily b, polypeptide 13	ENSMUSG00000040583	1.10678	0.247229	0.391196
Prss53	protease, serine 53	ENSMUSG00000044139	1.10665	0.0284516	0.118556
Slc25a15	solute carrier family 25 (mitochondrial carrier ornithine transporter), member 15	ENSMUSG00000031482	1.10585	0.00117998	0.0265448
Usmg5	upregulated during skeletal muscle growth 5	ENSMUSG00000071528	1.10518	0.0473091	0.152128
2410015M20Rik	RIKEN cDNA 2410015M20 gene	ENSMUSG00000049760	1.10385	0.0173493	0.0942131
Anxa8	annexin A8	ENSMUSG00000021950	1.10216	0.115096	0.241646
Sds	serine dehydratase	ENSMUSG00000029597	1.10189	0.00410674	0.0492433
Ccdc122	coiled-coil domain containing 122	ENSMUSG00000034795	1.10163	0.0163433	0.0919889
Zfp882	zinc finger protein 882	ENSMUSG00000089857	1.0988	0.00224999	0.0368276
Rps7	ribosomal protein S7	ENSMUSG00000061477	1.09812	0.0263462	0.113391
Serpind1	serine (or cysteine) peptidase inhibitor, clade D, member 1	ENSMUSG00000022766	1.09306	0.00288822	0.0409143
Kmo	kynurenine 3-monooxygenase (kynurenine 3-hydroxylase)	ENSMUSG00000039783	1.09139	0.000123792	0.00894915
Fxyd1	FXYD domain-containing ion transport regulator 1	ENSMUSG00000036570	1.09054	0.00260789	0.0390697
Cml1	camello-like 1	ENSMUSG00000057103	1.08968	0.000105514	0.00822772
Zfp948	zinc finger protein 948	ENSMUSG00000067931	1.08884	0.00619685	0.0591963
Scrn3	secernin 3	ENSMUSG00000008226	1.08792	0.000930866	0.0241955
NA	NA	ENSMUSG00000097174	1.08772	0.00398595	0.0488905
NA	NA	ENSMUSG00000083718	1.08696	0.0133788	0.0833472
Stk26	serine/threonine kinase 26	ENSMUSG00000031112	1.08576	0.110353	0.235973
Angptl3	angiopoietin-like 3	ENSMUSG00000028553	1.08512	0.000324641	0.0141187
Slc45a3	solute carrier family 45, member 3	ENSMUSG00000026435	1.08377	4.71047e-05	0.0063022
Immp2l	IMP2 inner mitochondrial membrane peptidase-like (S. cerevisiae)	ENSMUSG00000056899	1.08348	0.0177587	0.0952808
Apol9b	apolipoprotein L 9b	ENSMUSG00000068246	1.08307	0.0156442	0.0898222
Hsd3b2	hydroxy-delta-5-steroid dehydrogenase, 3 beta- and steroid delta-isomerase 2	ENSMUSG00000063730	1.08276	2.72656e-05	0.00573405
Chchd1	coiled-coil-helix-coiled-coil-helix domain containing 1	ENSMUSG00000063787	1.08187	0.0300915	0.121734
NA	NA	ENSMUSG00000107516	1.08072	0.00240473	0.0377229
Pmvk	phosphomevalonate kinase	ENSMUSG00000027952	1.07844	0.000100599	0.00801568
Akr1c13	aldo-keto reductase family 1, member C13	ENSMUSG00000021213	1.0784	0.00762117	0.0643263
NA	NA	ENSMUSG00000072761	1.07823	0.053707	0.160937
NA	NA	ENSMUSG00000101517	1.07744	0.000206763	0.0113924
Apol7a	apolipoprotein L 7a	ENSMUSG00000010601	1.07476	2.92487e-05	0.00579961
Fmo5	flavin containing monooxygenase 5	ENSMUSG00000028088	1.07204	7.16152e-05	0.00715802
Tex12	testis expressed gene 12	ENSMUSG00000032065	1.07145	0.0534386	0.160791
Cln5	ceroid-lipofuscinosis, neuronal 5	ENSMUSG00000022125	1.07118	0.00893584	0.0695827
Zfp800	zinc finger protein 800	ENSMUSG00000039841	1.06989	0.0136731	0.0839744
Mospd2	motile sperm domain containing 2	ENSMUSG00000061778	1.06916	0.00414298	0.0492676
Bmyc	brain expressed myelocytomatosis oncogene	ENSMUSG00000049086	1.06362	0.00167701	0.0321921
Ppp1r3b	protein phosphatase 1, regulatory (inhibitor) subunit 3B	ENSMUSG00000046794	1.06066	0.00113463	0.0258598
Sirt3	sirtuin 3	ENSMUSG00000025486	1.05921	0.00534446	0.0560281
NA	NA	ENSMUSG00000096422	1.05894	0.0978404	0.220824
Pstpip2	proline-serine-threonine phosphatase-interacting protein 2	ENSMUSG00000025429	1.05858	0.00047925	0.0178817
Arhgap5	Rho GTPase activating protein 5	ENSMUSG00000035133	1.05857	0.0099106	0.0727057
Zfp874a	zinc finger protein 874a	ENSMUSG00000069206	1.05701	0.0100896	0.0732103
Tmem256	transmembrane protein 256	ENSMUSG00000070394	1.05685	0.0604984	0.170848
Rmdn1	regulator of microtubule dynamics 1	ENSMUSG00000028229	1.05369	0.0048938	0.053654
NA	NA	ENSMUSG00000101111	1.05307	0.0403582	0.140378
NA	NA	ENSMUSG00000097793	1.05251	0.0631513	0.174262
Mblac2	metallo-beta-lactamase domain containing 2	ENSMUSG00000051098	1.05138	0.011768	0.0787942
Slc22a26	solute carrier family 22 (organic cation transporter), member 26	ENSMUSG00000053303	1.05137	0.00413144	0.0492676
Asgr2	asialoglycoprotein receptor 2	ENSMUSG00000040963	1.05113	0.000263981	0.0129016
Zfp874b	zinc finger protein 874b	ENSMUSG00000059839	1.05057	0.0152028	0.0884765
Olfr1033	olfactory receptor 1033	ENSMUSG00000045392	1.04986	0.0675419	0.1805
2610002M06Rik	RIKEN cDNA 2610002M06 gene	ENSMUSG00000031242	1.04936	0.00809424	0.0664781
NA	NA	ENSMUSG00000097123	1.04927	0.00437417	0.0508062
Tstd1	thiosulfate sulfurtransferase (rhodanese)-like domain containing 1	ENSMUSG00000103711	1.04884	2.38098e-05	0.00538579
Polr3g	polymerase (RNA) III (DNA directed) polypeptide G	ENSMUSG00000035834	1.04852	0.000122542	0.00894026
Gnpnat1	glucosamine-phosphate N-acetyltransferase 1	ENSMUSG00000037722	1.04822	0.0156412	0.0898222
Morn2	MORN repeat containing 2	ENSMUSG00000045257	1.04693	9.87525e-05	0.00801568
Tprkb	Tp53rk binding protein	ENSMUSG00000054226	1.04611	0.00109247	0.0256141
Hmgcr	3-hydroxy-3-methylglutaryl-Coenzyme A reductase	ENSMUSG00000021670	1.04595	0.00649571	0.0606573
Nampt	nicotinamide phosphoribosyltransferase	ENSMUSG00000020572	1.04322	2.22137e-05	0.00522586
Gm10767	predicted gene 10767	ENSMUSG00000074826	1.04268	0.033943	0.129645
Zfp442	zinc finger protein 442	ENSMUSG00000068130	1.04181	0.0563158	0.165011
Zfp729a	zinc finger protein 729a	ENSMUSG00000021510	1.04156	0.0333819	0.128897
Gm10762	predicted gene 10762	ENSMUSG00000074807	1.04091	0.0118644	0.0789824
Pecr	peroxisomal trans-2-enoyl-CoA reductase	ENSMUSG00000026189	1.04054	3.51939e-05	0.00600548
Ccdc142	coiled-coil domain containing 142	ENSMUSG00000079511	1.03936	0.0248648	0.110277
Psen2	presenilin 2	ENSMUSG00000010609	1.03855	0.00248651	0.0381897
Pdcd10	programmed cell death 10	ENSMUSG00000027835	1.03825	0.0361834	0.133446
NA	NA	ENSMUSG00000097286	1.03631	0.0611856	0.17183
Ndufc2	NADH dehydrogenase (ubiquinone) 1, subcomplex unknown, 2	ENSMUSG00000030647	1.03547	0.0389864	0.138185
Man1a	mannosidase 1, alpha	ENSMUSG00000003746	1.03249	0.000705603	0.0217157
Pank3	pantothenate kinase 3	ENSMUSG00000018846	1.03234	0.00178178	0.0332464
Pet100	PET100 homolog (S. cerevisiae)	ENSMUSG00000087687	1.03181	0.100121	0.22342
Rpl22l1	ribosomal protein L22 like 1	ENSMUSG00000039221	1.03109	0.0311821	0.124049
Cyp2c44	cytochrome P450, family 2, subfamily c, polypeptide 44	ENSMUSG00000025197	1.03088	0.0442483	0.147203
Mpc1	mitochondrial pyruvate carrier 1	ENSMUSG00000023861	1.02905	0.0236952	0.108067
Acy1	aminoacylase 1	ENSMUSG00000023262	1.02798	1.05489e-05	0.00393948
Abtb2	ankyrin repeat and BTB (POZ) domain containing 2	ENSMUSG00000032724	1.02638	0.00105529	0.0253647
Lactb2	lactamase, beta 2	ENSMUSG00000025937	1.02503	0.0153673	0.0889481
Aldh1l1	aldehyde dehydrogenase 1 family, member L1	ENSMUSG00000030088	1.02469	0.0042812	0.0503585
AW146154	expressed sequence AW146154	ENSMUSG00000074166	1.02181	0.0134858	0.0835327
Ggt6	gamma-glutamyltransferase 6	ENSMUSG00000040471	1.02056	0.00465432	0.052259
Gm20939	predicted gene, 20939	ENSMUSG00000095193	1.0197	0.0666808	0.179366
Mrpl12	mitochondrial ribosomal protein L12	ENSMUSG00000039640	1.01947	0.0386438	0.137462
NA	NA	ENSMUSG00000099146	1.01924	0.000670036	0.0213356
NA	NA	ENSMUSG00000086628	1.01891	0.00102411	0.0251427
Gch1	GTP cyclohydrolase 1	ENSMUSG00000037580	1.01779	0.00181462	0.0333957
Asl	argininosuccinate lyase	ENSMUSG00000025533	1.01694	2.90622e-05	0.00579961
Hebp1	heme binding protein 1	ENSMUSG00000042770	1.01669	0.00754382	0.0640666
Tdp2	tyrosyl-DNA phosphodiesterase 2	ENSMUSG00000035958	1.01546	0.00880815	0.0689939
G6pc	glucose-6-phosphatase, catalytic	ENSMUSG00000078650	1.01541	0.00976331	0.0721469
Cetn3	centrin 3	ENSMUSG00000021537	1.01241	0.0158904	0.0905785
C1d	C1D nuclear receptor co-repressor	ENSMUSG00000000581	1.01186	0.0249783	0.110514
Gas2	growth arrest specific 2	ENSMUSG00000030498	1.01091	0.0122377	0.0802738
Hpgd	hydroxyprostaglandin dehydrogenase 15 (NAD)	ENSMUSG00000031613	1.00886	0.00380378	0.0473086
Ccdc107	coiled-coil domain containing 107	ENSMUSG00000028461	1.0086	0.000144378	0.00929558
NA	NA	ENSMUSG00000106535	1.00749	0.0115773	0.0780598
Chst9	carbohydrate (N-acetylgalactosamine 4-0) sulfotransferase 9	ENSMUSG00000047161	1.00676	0.185035	0.32432
Glrx3	glutaredoxin 3	ENSMUSG00000031068	1.00665	0.0352005	0.132139
Agmo	alkylglycerol monooxygenase	ENSMUSG00000050103	1.00612	0.000232703	0.0119626
Zfp960	zinc finger protein 960	ENSMUSG00000096696	1.00382	0.12071	0.24899
Cox7b	cytochrome c oxidase subunit VIIb	ENSMUSG00000031231	1.00381	0.0353078	0.132237
NA	NA	ENSMUSG00000107451	1.00245	8.52058e-05	0.00758113
Ddx3y	DEAD (Asp-Glu-Ala-Asp) box polypeptide 3, Y-linked	ENSMUSG00000069045	1.00236	0.0024793	0.0381897
Aldh1b1	aldehyde dehydrogenase 1 family, member B1	ENSMUSG00000035561	1.002	0.00672136	0.0617223
Thap2	THAP domain containing, apoptosis associated protein 2	ENSMUSG00000020137	1.00087	0.0018985	0.0340016
Wnt2	wingless-type MMTV integration site family, member 2	ENSMUSG00000010797	0.999598	0.0464394	0.150697
Mplkip	M-phase specific PLK1 intereacting protein	ENSMUSG00000012429	0.996151	0.019732	0.0994842
Mdh1	malate dehydrogenase 1, NAD (soluble)	ENSMUSG00000020321	0.996006	0.000547889	0.0192524
NA	NA	ENSMUSG00000099889	0.995711	0.00299333	0.0417142
Zxdb	zinc finger, X-linked, duplicated B	ENSMUSG00000073062	0.995044	0.00919334	0.0705381
Slc17a4	solute carrier family 17 (sodium phosphate), member 4	ENSMUSG00000021336	0.994698	3.85078e-05	0.00600548
Aass	aminoadipate-semialdehyde synthase	ENSMUSG00000029695	0.994634	5.34804e-05	0.0063022
Zfp273	zinc finger protein 273	ENSMUSG00000030446	0.994228	0.0562848	0.16499
Acot13	acyl-CoA thioesterase 13	ENSMUSG00000006717	0.993631	0.000983125	0.0245428
Kbtbd8	kelch repeat and BTB (POZ) domain containing 8	ENSMUSG00000030031	0.992705	0.105462	0.229509
Hpd	4-hydroxyphenylpyruvic acid dioxygenase	ENSMUSG00000029445	0.992691	0.000183457	0.0105659
Manea	mannosidase, endo-alpha	ENSMUSG00000040520	0.991869	0.00613087	0.0588903
Zfp72	zinc finger protein 72	ENSMUSG00000069184	0.9912	0.0675308	0.1805
NA	NA	ENSMUSG00000099697	0.990518	0.00320756	0.0429895
Ccdc176	coiled-coil domain containing 176	ENSMUSG00000057265	0.990395	0.00592284	0.0582158
Isoc2b	isochorismatase domain containing 2b	ENSMUSG00000052605	0.989726	0.00392352	0.0482839
Prdx4	peroxiredoxin 4	ENSMUSG00000025289	0.989427	0.0317669	0.125228
Gm10311	predicted gene 10311	ENSMUSG00000071083	0.989117	0.0552652	0.163376
Baat	bile acid-Coenzyme A: amino acid N-acyltransferase	ENSMUSG00000039653	0.989017	0.0124078	0.0806652
Lysmd3	LysM, putative peptidoglycan-binding, domain containing 3	ENSMUSG00000035840	0.988078	0.0232159	0.10736
Cog5	component of oligomeric golgi complex 5	ENSMUSG00000035933	0.988051	0.00380138	0.0473086
E2f5	E2F transcription factor 5	ENSMUSG00000027552	0.98779	0.0159253	0.0906285
NA	NA	ENSMUSG00000087413	0.987242	0.0576872	0.166861
NA	NA	ENSMUSG00000097353	0.987075	0.00410834	0.0492433
Apoo	apolipoprotein O	ENSMUSG00000079508	0.985781	0.00616802	0.0590836
NA	NA	ENSMUSG00000097730	0.98578	0.00806473	0.0663804
NA	NA	ENSMUSG00000106538	0.985123	0.0312339	0.124219
NA	NA	ENSMUSG00000097893	0.985051	0.0395501	0.139046
NA	NA	ENSMUSG00000091498	0.984237	0.0437801	0.146463
P2ry4	pyrimidinergic receptor P2Y, G-protein coupled, 4	ENSMUSG00000044359	0.983761	0.00458569	0.0520011
5430403G16Rik	RIKEN cDNA 5430403G16 gene	ENSMUSG00000072763	0.983555	0.111749	0.237619
NA	NA	ENSMUSG00000084839	0.983366	0.00981257	0.0722922
NA	NA	ENSMUSG00000081824	0.983017	0.0660683	0.178549
Spag4	sperm associated antigen 4	ENSMUSG00000038180	0.98279	0.006898	0.0621195
Serpinc1	serine (or cysteine) peptidase inhibitor, clade C (antithrombin), member 1	ENSMUSG00000026715	0.982361	0.0002816	0.0130723
Pxmp2	peroxisomal membrane protein 2	ENSMUSG00000029499	0.981686	4.80272e-05	0.0063022
Nap1l3	nucleosome assembly protein 1-like 3	ENSMUSG00000055733	0.980459	0.0156933	0.0898609
Smurf2	SMAD specific E3 ubiquitin protein ligase 2	ENSMUSG00000018363	0.980123	0.00974178	0.0721469
1300017J02Rik	RIKEN cDNA 1300017J02 gene	ENSMUSG00000033688	0.979342	0.00162857	0.0318443
1700066M21Rik	RIKEN cDNA 1700066M21 gene	ENSMUSG00000038323	0.978755	0.0240218	0.108572
S1pr5	sphingosine-1-phosphate receptor 5	ENSMUSG00000045087	0.978461	0.0176013	0.0948809
Mgat2	mannoside acetylglucosaminyltransferase 2	ENSMUSG00000043998	0.978114	0.0164505	0.0921884
Ormdl1	ORM1-like 1 (S. cerevisiae)	ENSMUSG00000026097	0.974339	0.0280601	0.117735
Ifi205	interferon activated gene 205	ENSMUSG00000054203	0.973754	0.110424	0.236015
Pls1	plastin 1 (I-isoform)	ENSMUSG00000049493	0.973455	6.86278e-05	0.00709171
Dars	aspartyl-tRNA synthetase	ENSMUSG00000026356	0.973331	0.00448696	0.0514278
Gm10639	predicted gene 10639	ENSMUSG00000074179	0.973205	0.0352408	0.132234
Atg3	autophagy related 3	ENSMUSG00000022663	0.97275	0.0166152	0.0926397
Osbpl8	oxysterol binding protein-like 8	ENSMUSG00000020189	0.972021	0.0123672	0.0806111
Etohi1	ethanol induced 1	ENSMUSG00000074519	0.971672	0.0569422	0.165887
Arl5b	ADP-ribosylation factor-like 5B	ENSMUSG00000017418	0.971509	0.00178209	0.0332464
Zbtb6	zinc finger and BTB domain containing 6	ENSMUSG00000066798	0.96905	0.0187504	0.0975536
Chml	choroideremia-like	ENSMUSG00000078185	0.968306	0.031898	0.1255
Zfp101	zinc finger protein 101	ENSMUSG00000055240	0.968259	0.023126	0.107303
Lyrm7	LYR motif containing 7	ENSMUSG00000020268	0.967459	0.00496765	0.0540629
Zfp97	zinc finger protein 97	ENSMUSG00000095990	0.966887	0.0889249	0.20936
Shpk	sedoheptulokinase	ENSMUSG00000005951	0.966864	8.22911e-05	0.00752526
Akr1c14	aldo-keto reductase family 1, member C14	ENSMUSG00000033715	0.966679	0.0161429	0.0914115
Sult1a1	sulfotransferase family 1A, phenol-preferring, member 1	ENSMUSG00000030711	0.966553	6.67875e-05	0.00697
Taf7	TAF7 RNA polymerase II, TATA box binding protein (TBP)-associated factor	ENSMUSG00000051316	0.966428	0.027389	0.116079
Scrn2	secernin 2	ENSMUSG00000020877	0.965307	0.00263981	0.0392297
Ccne2	cyclin E2	ENSMUSG00000028212	0.965036	0.0640202	0.175496
Eif3j1	eukaryotic translation initiation factor 3, subunit J1	ENSMUSG00000027236	0.964915	0.00228589	0.0370928
Bbox1	butyrobetaine (gamma), 2-oxoglutarate dioxygenase 1 (gamma-butyrobetaine hydroxylase)	ENSMUSG00000041660	0.964514	0.0262085	0.113255
Fbxo33	F-box protein 33	ENSMUSG00000035329	0.963933	0.0263359	0.113391
B4galnt3	beta-1,4-N-acetyl-galactosaminyl transferase 3	ENSMUSG00000041372	0.962236	0.0109771	0.0759788
NA	NA	ENSMUSG00000097392	0.962207	0.0127102	0.0814159
Nxt2	nuclear transport factor 2-like export factor 2	ENSMUSG00000042271	0.961111	0.0023106	0.037292
Zfp597	zinc finger protein 597	ENSMUSG00000039789	0.961063	0.0109227	0.0758415
Ido2	indoleamine 2,3-dioxygenase 2	ENSMUSG00000031549	0.960543	0.00236468	0.0375346
Zfp945	zinc finger protein 945	ENSMUSG00000059142	0.959479	0.0419879	0.143439
Serp1	stress-associated endoplasmic reticulum protein 1	ENSMUSG00000027808	0.959438	0.032078	0.125988
Rps27a	ribosomal protein S27A	ENSMUSG00000020460	0.959347	0.034721	0.131316
Foxn2	forkhead box N2	ENSMUSG00000034998	0.959058	0.0202419	0.100638
NA	NA	ENSMUSG00000028407	0.957217	0.0219361	0.104805
Gm4737	predicted gene 4737	ENSMUSG00000048087	0.955211	0.0577517	0.166999
Hrsp12	heat-responsive protein 12	ENSMUSG00000022323	0.954421	0.00125576	0.0277106
Zfp281	zinc finger protein 281	ENSMUSG00000041483	0.953418	0.019266	0.0986398
Esr1	estrogen receptor 1 (alpha)	ENSMUSG00000019768	0.953056	0.000110741	0.00857224
Rnf139	ring finger protein 139	ENSMUSG00000037075	0.952475	0.00808104	0.0664484
Klhl9	kelch-like 9	ENSMUSG00000070923	0.951367	0.00985256	0.0724372
Zfp868	zinc finger protein 868	ENSMUSG00000060427	0.950896	0.0254884	0.111756
Sar1b	SAR1 gene homolog B (S. cerevisiae)	ENSMUSG00000020386	0.949994	0.0117405	0.0786856
Tat	tyrosine aminotransferase	ENSMUSG00000001670	0.949956	0.0104251	0.0741892
H2-Q6	histocompatibility 2, Q region locus 6	ENSMUSG00000073409	0.949932	0.00111919	0.0257654
Uty	ubiquitously transcribed tetratricopeptide repeat gene, Y chromosome	ENSMUSG00000068457	0.948872	0.0248125	0.110271
Zfp300	zinc finger protein 300	ENSMUSG00000031079	0.948722	0.050715	0.156916
Rnd2	Rho family GTPase 2	ENSMUSG00000001313	0.948614	0.000882148	0.0238998
NA	NA	ENSMUSG00000086071	0.947692	0.00902753	0.0698629
Ptpn4	protein tyrosine phosphatase, non-receptor type 4	ENSMUSG00000026384	0.947105	0.0234111	0.107592
Zfp729b	zinc finger protein 729b	ENSMUSG00000058093	0.946338	0.0527779	0.159912
Zfp738	zinc finger protein 738	ENSMUSG00000048280	0.94558	0.0212087	0.103073
Bche	butyrylcholinesterase	ENSMUSG00000027792	0.945486	0.0363093	0.133574
Hccs	holocytochrome c synthetase	ENSMUSG00000031352	0.945378	0.0181808	0.0964079
Cpsf4l	cleavage and polyadenylation specific factor 4-like	ENSMUSG00000018727	0.944528	0.00846315	0.0677838
Ccnc	cyclin C	ENSMUSG00000028252	0.943964	0.00907196	0.0699938
Deb1	differentially expressed in B16F10 1	ENSMUSG00000032526	0.943647	0.00377955	0.0471668
Gstt1	glutathione S-transferase, theta 1	ENSMUSG00000001663	0.942861	6.19257e-05	0.00666302
Bphl	biphenyl hydrolase-like (serine hydrolase, breast epithelial mucin-associated antigen)	ENSMUSG00000038286	0.942682	3.55803e-05	0.00600548
Zfp873	zinc finger protein 873	ENSMUSG00000061371	0.942315	0.0157052	0.089892
Mtfp1	mitochondrial fission process 1	ENSMUSG00000004748	0.942266	0.000139662	0.00918727
Macrod1	MACRO domain containing 1	ENSMUSG00000036278	0.940873	0.00169887	0.0323905
Map10	microtubule-associated protein 10	ENSMUSG00000050930	0.938986	0.103106	0.226987
Cyp2d26	cytochrome P450, family 2, subfamily d, polypeptide 26	ENSMUSG00000022445	0.93881	0.000281301	0.0130723
NA	NA	ENSMUSG00000097236	0.938062	0.203971	0.346103
Zfp85	zinc finger protein 85	ENSMUSG00000058331	0.937347	0.0478113	0.152521
Pik3c2a	phosphatidylinositol 3-kinase, C2 domain containing, alpha polypeptide	ENSMUSG00000030660	0.935791	0.00667954	0.0616436
Fsd1l	fibronectin type III and SPRY domain containing 1-like	ENSMUSG00000054752	0.93559	0.0413681	0.142232
Efcab7	EF-hand calcium binding domain 7	ENSMUSG00000073791	0.934162	0.0373334	0.134909
1600012H06Rik	RIKEN cDNA 1600012H06 gene	ENSMUSG00000050088	0.934027	0.0595281	0.169836
Arrdc2	arrestin domain containing 2	ENSMUSG00000002910	0.933744	0.0052014	0.0554071
Dusp28	dual specificity phosphatase 28	ENSMUSG00000047067	0.933303	0.0376038	0.135428
Vbp1	von Hippel-Lindau binding protein 1	ENSMUSG00000031197	0.932296	0.0255489	0.111829
Aldob	aldolase B, fructose-bisphosphate	ENSMUSG00000028307	0.931889	0.000907809	0.0240465
Fmo1	flavin containing monooxygenase 1	ENSMUSG00000040181	0.931684	0.000535725	0.0190176
Ppargc1a	peroxisome proliferative activated receptor, gamma, coactivator 1 alpha	ENSMUSG00000029167	0.931671	4.69244e-05	0.0063022
D3Ertd751e	DNA segment, Chr 3, ERATO Doi 751, expressed	ENSMUSG00000025766	0.931481	0.000944168	0.0242187
Acvr2a	activin receptor IIA	ENSMUSG00000052155	0.930524	0.00876153	0.0688237
NA	NA	ENSMUSG00000086782	0.93022	0.00335615	0.0437402
Pde4c	phosphodiesterase 4C, cAMP specific	ENSMUSG00000031842	0.929968	7.20324e-05	0.00715802
Scai	suppressor of cancer cell invasion	ENSMUSG00000035236	0.929509	0.0183977	0.0967484
Ube3a	ubiquitin protein ligase E3A	ENSMUSG00000025326	0.92937	0.0210905	0.102714
Lmbrd2	LMBR1 domain containing 2	ENSMUSG00000039704	0.929227	0.00788095	0.0656195
Kbtbd11	kelch repeat and BTB (POZ) domain containing 11	ENSMUSG00000055675	0.928661	0.016443	0.0921884
Igf1	insulin-like growth factor 1	ENSMUSG00000020053	0.928373	0.00156047	0.031548
Zfp518a	zinc finger protein 518A	ENSMUSG00000049164	0.928322	0.01691	0.0930283
Cldnd1	claudin domain containing 1	ENSMUSG00000022744	0.928108	0.00997419	0.0728778
Gm14399	predicted gene 14399	ENSMUSG00000090093	0.926942	0.0273087	0.115916
Matr3	matrin 3	ENSMUSG00000037236	0.926897	0.0120883	0.0798597
Sp4	trans-acting transcription factor 4	ENSMUSG00000025323	0.926561	0.0420072	0.143462
Dusp1	dual specificity phosphatase 1	ENSMUSG00000024190	0.926125	0.0780129	0.194339
Zfp120	zinc finger protein 120	ENSMUSG00000068134	0.925191	0.0374757	0.135178
Cyp2d10	cytochrome P450, family 2, subfamily d, polypeptide 10	ENSMUSG00000094806	0.924188	0.0309388	0.123435
Hspa5	heat shock protein 5	ENSMUSG00000026864	0.923536	0.00322968	0.0430624
Rpl13a	ribosomal protein L13A	ENSMUSG00000074129	0.923513	0.0437452	0.146463
Tmub1	transmembrane and ubiquitin-like domain containing 1	ENSMUSG00000028958	0.92332	0.00199455	0.034595
Tm7sf2	transmembrane 7 superfamily member 2	ENSMUSG00000024799	0.923306	0.00182958	0.0334581
NA	NA	ENSMUSG00000040078	0.921177	0.033896	0.129625
1700024P16Rik	RIKEN cDNA 1700024P16 gene	ENSMUSG00000078612	0.920874	0.000376406	0.0155491
5730508B09Rik	RIKEN cDNA 5730508B09 gene	ENSMUSG00000050549	0.920409	0.0237842	0.108171
Aldh16a1	aldehyde dehydrogenase 16 family, member A1	ENSMUSG00000007833	0.919816	0.0111855	0.0766556
Nudt14	nudix (nucleoside diphosphate linked moiety X)-type motif 14	ENSMUSG00000002804	0.919742	0.0543621	0.161989
Zfp606	zinc finger protein 606	ENSMUSG00000030386	0.918862	0.0337256	0.129407
Insig1	insulin induced gene 1	ENSMUSG00000045294	0.918103	0.000758342	0.0223477
Klhl7	kelch-like 7	ENSMUSG00000028986	0.917782	0.0028258	0.0405465
NA	NA	ENSMUSG00000046840	0.917545	0.0269361	0.114857
Adtrp	androgen dependent TFPI regulating protein	ENSMUSG00000058022	0.917538	0.0132221	0.0829296
Samd9l	sterile alpha motif domain containing 9-like	ENSMUSG00000047735	0.917077	0.013447	0.0834876
Snrpd2	small nuclear ribonucleoprotein D2	ENSMUSG00000040824	0.916998	0.0355925	0.132683
Zfp933	zinc finger protein 933	ENSMUSG00000059423	0.916827	0.0112332	0.0766556
Zfp276	zinc finger protein (C2H2 type) 276	ENSMUSG00000001065	0.916759	0.00124251	0.0275495
Slc16a5	solute carrier family 16 (monocarboxylic acid transporters), member 5	ENSMUSG00000045775	0.916559	0.000822563	0.0233115
Fam195a	family with sequence similarity 195, member A	ENSMUSG00000025732	0.91581	0.0141409	0.0855229
Mroh6	maestro heat-like repeat family member 6	ENSMUSG00000098678	0.915035	0.182943	0.322159
Zfp758	zinc finger protein 758	ENSMUSG00000044501	0.914102	0.0458829	0.149813
Chchd7	coiled-coil-helix-coiled-coil-helix domain containing 7	ENSMUSG00000042198	0.913795	0.00196472	0.0343309
Fam208a	family with sequence similarity 208, member A	ENSMUSG00000040651	0.913378	0.00694058	0.0621195
Acyp1	acylphosphatase 1, erythrocyte (common) type	ENSMUSG00000008822	0.912299	0.045074	0.148253
Fh1	fumarate hydratase 1	ENSMUSG00000026526	0.911265	0.0120658	0.0798251
Tfrc	transferrin receptor	ENSMUSG00000022797	0.911075	0.0112462	0.0766603
NA	NA	ENSMUSG00000103932	0.910857	0.0351701	0.132139
Zfp946	zinc finger protein 946	ENSMUSG00000071266	0.908886	0.0291461	0.119689
NA	NA	ENSMUSG00000086013	0.908637	0.0380576	0.136352
Soat2	sterol O-acyltransferase 2	ENSMUSG00000023045	0.90804	3.79899e-05	0.00600548
Rnf13	ring finger protein 13	ENSMUSG00000036503	0.907858	0.00713173	0.0626113
Rap1a	RAS-related protein-1a	ENSMUSG00000068798	0.907829	0.0135352	0.0836457
Slc10a5	solute carrier family 10 (sodium/bile acid cotransporter family), member 5	ENSMUSG00000058921	0.907679	0.000627524	0.0207834
Cyp3a25	cytochrome P450, family 3, subfamily a, polypeptide 25	ENSMUSG00000029630	0.906828	0.000570358	0.0196165
Rfesd	Rieske (Fe-S) domain containing	ENSMUSG00000043190	0.906822	0.021515	0.103964
NA	NA	ENSMUSG00000101655	0.906637	0.0117973	0.0789013
Gstt2	glutathione S-transferase, theta 2	ENSMUSG00000033318	0.906202	0.000289072	0.0132331
Sdhaf3	succinate dehydrogenase complex assembly factor 3	ENSMUSG00000042505	0.906064	0.00661556	0.0613242
Timm8b	translocase of inner mitochondrial membrane 8B	ENSMUSG00000039016	0.905517	0.072567	0.186421
Tmem30a	transmembrane protein 30A	ENSMUSG00000032328	0.90393	0.0397966	0.139455
Gm10447	predicted gene 10447	ENSMUSG00000072963	0.90376	0.0500159	0.156106
N4bp2l2	NEDD4 binding protein 2-like 2	ENSMUSG00000029655	0.903556	0.0152624	0.0885413
Zfp953	zinc finger protein 953	ENSMUSG00000098905	0.903449	0.0188135	0.0976556
Rarres2	retinoic acid receptor responder (tazarotene induced) 2	ENSMUSG00000009281	0.903277	9.6872e-05	0.00801568
Klhl11	kelch-like 11	ENSMUSG00000048732	0.903168	0.0200155	0.100113
Mrps31	mitochondrial ribosomal protein S31	ENSMUSG00000031533	0.902989	0.00890463	0.0694752
Fkbp4	FK506 binding protein 4	ENSMUSG00000030357	0.901959	0.000153414	0.00954883
NA	NA	ENSMUSG00000097375	0.901364	0.0243104	0.109281
NA	NA	ENSMUSG00000105315	0.901243	0.0508612	0.157064
Il12rb1	interleukin 12 receptor, beta 1	ENSMUSG00000000791	0.901091	0.0247504	0.110072
Tmem126a	transmembrane protein 126A	ENSMUSG00000030615	0.898728	0.0127434	0.0814159
1810022K09Rik	RIKEN cDNA 1810022K09 gene	ENSMUSG00000078784	0.897738	0.0647677	0.176824
NA	NA	ENSMUSG00000100706	0.896819	0.0828098	0.200944
Cks2	CDC28 protein kinase regulatory subunit 2	ENSMUSG00000062248	0.895912	0.0566978	0.165433
Trim23	tripartite motif-containing 23	ENSMUSG00000021712	0.895344	0.0202327	0.100638
Gm4944	predicted gene 4944	ENSMUSG00000096433	0.895174	0.0538261	0.161062
Tceal8	transcription elongation factor A (SII)-like 8	ENSMUSG00000051579	0.89501	0.00400507	0.0489352
Upb1	ureidopropionase, beta	ENSMUSG00000033427	0.89468	0.000134939	0.00914136
Abca8a	ATP-binding cassette, sub-family A (ABC1), member 8a	ENSMUSG00000041828	0.8929	0.000694723	0.0216018
Ifih1	interferon induced with helicase C domain 1	ENSMUSG00000026896	0.892311	0.00110244	0.0256921
Kbtbd7	kelch repeat and BTB (POZ) domain containing 7	ENSMUSG00000043881	0.89157	0.00814504	0.0664905
Ildr2	immunoglobulin-like domain containing receptor 2	ENSMUSG00000040612	0.891259	0.000939939	0.0242187
Ttpa	tocopherol (alpha) transfer protein	ENSMUSG00000073988	0.891243	0.00515712	0.0551548
Adra1b	adrenergic receptor, alpha 1b	ENSMUSG00000050541	0.891097	4.16865e-05	0.00609062
NA	NA	ENSMUSG00000089788	0.890656	0.0182267	0.0964716
Ccl9	chemokine (C-C motif) ligand 9	ENSMUSG00000019122	0.889995	0.00242627	0.0377885
Serpina1d	serine (or cysteine) peptidase inhibitor, clade A, member 1D	ENSMUSG00000071177	0.889515	0.000816087	0.0233115
Inmt	indolethylamine N-methyltransferase	ENSMUSG00000003477	0.889011	0.00576063	0.0574703
Umad1	UMAP1-MVP12 associated (UMA) domain containing 1	ENSMUSG00000089862	0.88854	0.000621794	0.0207834
NA	NA	ENSMUSG00000086350	0.888239	0.0412745	0.142103
Gm9938	predicted gene 9938	ENSMUSG00000054178	0.888137	0.0970376	0.219576
Orc4	origin recognition complex, subunit 4	ENSMUSG00000026761	0.887359	0.0316685	0.125123
1110059G10Rik	RIKEN cDNA 1110059G10 gene	ENSMUSG00000032551	0.88703	0.0107264	0.0751302
Zfp638	zinc finger protein 638	ENSMUSG00000030016	0.886866	0.0296147	0.120657
Dmgdh	dimethylglycine dehydrogenase precursor	ENSMUSG00000042102	0.886473	5.76832e-05	0.00645679
Gcat	glycine C-acetyltransferase (2-amino-3-ketobutyrate-coenzyme A ligase)	ENSMUSG00000006378	0.886345	0.000505199	0.0182134
Rpa3	replication protein A3	ENSMUSG00000012483	0.886302	0.104848	0.228625
1110012L19Rik	RIKEN cDNA 1110012L19 gene	ENSMUSG00000045237	0.886037	0.0266758	0.114384
Rbm41	RNA binding motif protein 41	ENSMUSG00000031433	0.885791	0.0237902	0.108171
Polb	polymerase (DNA directed), beta	ENSMUSG00000031536	0.885296	0.0189527	0.0980082
Itpa	inosine triphosphatase (nucleoside triphosphate pyrophosphatase)	ENSMUSG00000074797	0.8847	0.0831811	0.201493
Tmem25	transmembrane protein 25	ENSMUSG00000002032	0.88455	0.00579154	0.0575679
Slc39a10	solute carrier family 39 (zinc transporter), member 10	ENSMUSG00000025986	0.884427	0.00210026	0.035481
Rxrg	retinoid X receptor gamma	ENSMUSG00000015843	0.884367	0.0406435	0.140852
Atp5g1	ATP synthase, H+ transporting, mitochondrial F0 complex, subunit C1 (subunit 9)	ENSMUSG00000006057	0.884038	0.00732309	0.0632904
Ndufb6	NADH dehydrogenase (ubiquinone) 1 beta subcomplex, 6	ENSMUSG00000071014	0.884019	0.00346342	0.0445795
Bglap3	bone gamma-carboxyglutamate protein 3	ENSMUSG00000074489	0.883697	0.0929807	0.214928
Slc33a1	solute carrier family 33 (acetyl-CoA transporter), member 1	ENSMUSG00000027822	0.883124	0.00913989	0.0703615
Reck	reversion-inducing-cysteine-rich protein with kazal motifs	ENSMUSG00000028476	0.882818	0.00720415	0.0628503
Dpp4	dipeptidylpeptidase 4	ENSMUSG00000035000	0.882528	0.000223117	0.0116423
NA	NA	ENSMUSG00000083992	0.881921	0.10506	0.228814
Tmem123	transmembrane protein 123	ENSMUSG00000050912	0.881527	0.0228044	0.106547
Rb1cc1	RB1-inducible coiled-coil 1	ENSMUSG00000025907	0.880939	0.0293337	0.120104
Zfp959	zinc finger protein 959	ENSMUSG00000003198	0.880917	0.0395492	0.139046
Gm13251	predicted gene 13251	ENSMUSG00000070605	0.878684	0.0867524	0.20628
Plscr2	phospholipid scramblase 2	ENSMUSG00000032372	0.878566	0.00464185	0.052259
NA	NA	ENSMUSG00000086771	0.877557	0.0135698	0.0837107
Gtf2h4	general transcription factor II H, polypeptide 4	ENSMUSG00000001524	0.876768	0.00793014	0.0659104
Notum	notum pectinacetylesterase homolog (Drosophila)	ENSMUSG00000042988	0.876697	0.00269888	0.0397068
Serpina3m	serine (or cysteine) peptidase inhibitor, clade A, member 3M	ENSMUSG00000079012	0.876632	0.000389069	0.0158366
Vkorc1	vitamin K epoxide reductase complex, subunit 1	ENSMUSG00000096145	0.876551	0.000884082	0.0238998
Tnfsf10	tumor necrosis factor (ligand) superfamily, member 10	ENSMUSG00000039304	0.876478	0.00703522	0.0624506
NA	NA	ENSMUSG00000087305	0.876436	0.0272346	0.115778
Il11ra1	interleukin 11 receptor, alpha chain 1	ENSMUSG00000073889	0.8764	0.0239113	0.108425
Zfp942	zinc finger protein 942	ENSMUSG00000071267	0.87629	0.039184	0.138567
Habp2	hyaluronic acid binding protein 2	ENSMUSG00000025075	0.876214	0.000196348	0.0111237
Man1a2	mannosidase, alpha, class 1A, member 2	ENSMUSG00000008763	0.876105	0.000168065	0.0100985
Aspdh	aspartate dehydrogenase domain containing	ENSMUSG00000038704	0.876016	0.000731013	0.0219807
Atp11c	ATPase, class VI, type 11C	ENSMUSG00000062949	0.875533	0.031339	0.12453
Bbip1	BBSome interacting protein 1	ENSMUSG00000084957	0.874991	0.033021	0.127954
Zfp935	zinc finger protein 935	ENSMUSG00000055228	0.874829	0.00760493	0.0642889
Tmed7	transmembrane emp24 protein transport domain containing 7	ENSMUSG00000033184	0.874675	0.0274685	0.116342
Arhgef9	CDC42 guanine nucleotide exchange factor (GEF) 9	ENSMUSG00000025656	0.873993	0.00198147	0.0344686
Dnajc19	DnaJ (Hsp40) homolog, subfamily C, member 19	ENSMUSG00000027679	0.873126	0.071207	0.184717
Zfp119b	zinc finger protein 119b	ENSMUSG00000062101	0.873116	0.0326818	0.127355
Tob1	transducer of ErbB-2.1	ENSMUSG00000037573	0.87303	0.000206293	0.0113924
Nudt19	nudix (nucleoside diphosphate linked moiety X)-type motif 19	ENSMUSG00000034875	0.872987	0.000159577	0.00975739
NA	NA	ENSMUSG00000060183	0.871443	0.00872216	0.0688237
Phf6	PHD finger protein 6	ENSMUSG00000025626	0.870994	0.0362003	0.133446
Fabp2	fatty acid binding protein 2, intestinal	ENSMUSG00000023057	0.870945	0.0398174	0.139455
Lztfl1	leucine zipper transcription factor-like 1	ENSMUSG00000025245	0.870748	0.0405245	0.140671
Dyrk3	dual-specificity tyrosine-(Y)-phosphorylation regulated kinase 3	ENSMUSG00000016526	0.869057	0.00327036	0.0433549
Echs1	enoyl Coenzyme A hydratase, short chain, 1, mitochondrial	ENSMUSG00000025465	0.868955	0.00699188	0.0622581
Prps1	phosphoribosyl pyrophosphate synthetase 1	ENSMUSG00000031432	0.868653	0.000172536	0.0102501
Gstt3	glutathione S-transferase, theta 3	ENSMUSG00000001665	0.868509	0.00232578	0.0373049
Sdr9c7	4short chain dehydrogenase/reductase family 9C, member 7	ENSMUSG00000040127	0.868509	0.00185804	0.033538
Mtcp1	mature T cell proliferation 1	ENSMUSG00000031200	0.86826	0.018707	0.0974674
Slc27a5	solute carrier family 27 (fatty acid transporter), member 5	ENSMUSG00000030382	0.867507	0.00102563	0.0251427
Ttc32	tetratricopeptide repeat domain 32	ENSMUSG00000066637	0.866279	0.0245277	0.109821
NA	NA	ENSMUSG00000085400	0.86543	0.0468565	0.151507
NA	NA	ENSMUSG00000106734	0.865269	0.0842034	0.202871
Kbtbd3	kelch repeat and BTB (POZ) domain containing 3	ENSMUSG00000025893	0.865098	0.0533361	0.160564
Zfp944	zinc finger protein 944	ENSMUSG00000033972	0.863246	0.0657867	0.178239
Slc25a47	solute carrier family 25, member 47	ENSMUSG00000048856	0.862976	0.0115674	0.0780533
Mettl18	methyltransferase like 18	ENSMUSG00000041396	0.86239	0.0260933	0.112993
Zfand1	zinc finger, AN1-type domain 1	ENSMUSG00000039795	0.862076	0.0203185	0.100826
Rfx3	regulatory factor X, 3 (influences HLA class II expression)	ENSMUSG00000040929	0.861362	0.0210832	0.102714
Prss36	protease, serine 36	ENSMUSG00000070371	0.861085	0.00128475	0.0280509
Rita1	RBPJ interacting and tubulin associated 1	ENSMUSG00000029600	0.861021	0.0416219	0.142875
Bloc1s1	biogenesis of lysosomal organelles complex-1, subunit 1	ENSMUSG00000090247	0.860387	0.0635067	0.174912
Znhit3	zinc finger, HIT type 3	ENSMUSG00000020526	0.860344	0.0395476	0.139046
Mmaa	methylmalonic aciduria (cobalamin deficiency) type A	ENSMUSG00000037022	0.859793	0.000138556	0.00915792
Iigp1	interferon inducible GTPase 1	ENSMUSG00000054072	0.859647	0.00942553	0.0714825
Zfp160	zinc finger protein 160	ENSMUSG00000067942	0.859381	0.0564142	0.165126
Pink1	PTEN induced putative kinase 1	ENSMUSG00000028756	0.859001	0.0166647	0.0927681
Sepsecs	Sep (O-phosphoserine) tRNA:Sec (selenocysteine) tRNA synthase	ENSMUSG00000029173	0.857431	0.000971323	0.0244638
Fmr1	fragile X mental retardation syndrome 1	ENSMUSG00000000838	0.857071	0.0110812	0.0764066
Prps1l3	phosphoribosyl pyrophosphate synthetase 1-like 3	ENSMUSG00000079104	0.856733	0.00120247	0.0268764
Ropn1l	ropporin 1-like	ENSMUSG00000022236	0.856139	0.00257815	0.0388964
Phf20l1	PHD finger protein 20-like 1	ENSMUSG00000072501	0.856028	0.0175877	0.0948809
Yme1l1	YME1-like 1 (S. cerevisiae)	ENSMUSG00000026775	0.855553	0.0130236	0.082354
Zfp53	zinc finger protein 53	ENSMUSG00000057409	0.855401	0.0267254	0.114455
Nme2	NME/NM23 nucleoside diphosphate kinase 2	ENSMUSG00000020857	0.854192	0.0635756	0.174912
Sdsl	serine dehydratase-like	ENSMUSG00000029596	0.853967	0.00186068	0.033538
Cebpzos	CCAAT/enhancer binding protein (C/EBP), zeta, opposite strand	ENSMUSG00000062691	0.85389	0.0378265	0.135849
Immp1l	IMP1 inner mitochondrial membrane peptidase-like (S. cerevisiae)	ENSMUSG00000042670	0.853456	0.0444969	0.147679
Stra13	stimulated by retinoic acid 13	ENSMUSG00000025144	0.853	0.05334	0.160564
Cyc1	cytochrome c-1	ENSMUSG00000022551	0.85255	0.0262963	0.113317
NA	NA	ENSMUSG00000091478	0.852355	0.0108996	0.0757565
Atp5j	ATP synthase, H+ transporting, mitochondrial F0 complex, subunit F	ENSMUSG00000022890	0.852175	0.0183338	0.096696
Echdc2	enoyl Coenzyme A hydratase domain containing 2	ENSMUSG00000028601	0.851776	0.000962836	0.0244154
Sub1	SUB1 homolog (S. cerevisiae)	ENSMUSG00000022205	0.85163	0.0206049	0.101552
Fbxl15	F-box and leucine-rich repeat protein 15	ENSMUSG00000025226	0.850954	0.0459465	0.149915
Tpm2	tropomyosin 2, beta	ENSMUSG00000028464	0.850696	0.0434709	0.146012
Cggbp1	CGG triplet repeat binding protein 1	ENSMUSG00000054604	0.849919	0.024918	0.110428
Cpsf6	cleavage and polyadenylation specific factor 6	ENSMUSG00000055531	0.849894	0.00773613	0.0648806
Rad54b	RAD54 homolog B (S. cerevisiae)	ENSMUSG00000078773	0.84969	0.0109917	0.0759788
Slco1b2	solute carrier organic anion transporter family, member 1b2	ENSMUSG00000030236	0.849435	0.0214586	0.103815
Ntan1	N-terminal Asn amidase	ENSMUSG00000022681	0.849197	0.00870714	0.0687849
Alg11	asparagine-linked glycosylation 11 (alpha-1,2-mannosyltransferase)	ENSMUSG00000063362	0.848793	0.00303651	0.0419789
Anapc10	anaphase promoting complex subunit 10	ENSMUSG00000036977	0.848366	0.0805678	0.197821
Abca6	ATP-binding cassette, sub-family A (ABC1), member 6	ENSMUSG00000044749	0.847522	0.0011213	0.0257654
Pdcl	phosducin-like	ENSMUSG00000009030	0.847217	0.014517	0.0865903
Aldh8a1	aldehyde dehydrogenase 8 family, member A1	ENSMUSG00000037542	0.847028	0.00433121	0.0505611
Tmem14c	transmembrane protein 14C	ENSMUSG00000021361	0.846551	0.0023725	0.0375458
Jrkl	Jrk-like	ENSMUSG00000079083	0.846346	0.012752	0.0814159
Dr1	down-regulator of transcription 1	ENSMUSG00000029265	0.845928	0.025632	0.111949
NA	NA	ENSMUSG00000081051	0.845804	0.0297179	0.120928
2610305D13Rik	RIKEN cDNA 2610305D13 gene	ENSMUSG00000066000	0.845754	0.0217892	0.104432
Ttc36	tetratricopeptide repeat domain 36	ENSMUSG00000039438	0.845565	0.000117303	0.00870674
Fpgs	folylpolyglutamyl synthetase	ENSMUSG00000009566	0.844967	0.00919099	0.0705381
Cdkn2aip	CDKN2A interacting protein	ENSMUSG00000038069	0.844787	0.0146773	0.0868376
NA	NA	ENSMUSG00000064339	0.844291	0.0287475	0.119033
Gm14305	predicted gene 14305	ENSMUSG00000078878	0.844255	0.217052	0.35861
NA	NA	ENSMUSG00000087354	0.844109	0.165679	0.303383
Apob	apolipoprotein B	ENSMUSG00000020609	0.843949	0.0305276	0.122607
Sgpp1	sphingosine-1-phosphate phosphatase 1	ENSMUSG00000021054	0.843472	0.00648888	0.0606573
NA	NA	ENSMUSG00000090002	0.842776	0.197591	0.338296
Myl6	myosin, light polypeptide 6, alkali, smooth muscle and non-muscle	ENSMUSG00000090841	0.842669	0.0719142	0.185628
Ttc25	tetratricopeptide repeat domain 25	ENSMUSG00000006784	0.841836	0.2015	0.34279
Dera	2-deoxyribose-5-phosphate aldolase homolog (C. elegans)	ENSMUSG00000030225	0.841599	0.000725366	0.0219807
Zfp54	zinc finger protein 54	ENSMUSG00000023882	0.841549	0.0553863	0.163376
Chid1	chitinase domain containing 1	ENSMUSG00000025512	0.840966	0.00237323	0.0375458
Dexi	dexamethasone-induced transcript	ENSMUSG00000038055	0.840507	0.00278833	0.0402724
NA	NA	ENSMUSG00000107369	0.840141	0.0355144	0.132546
Tmem219	transmembrane protein 219	ENSMUSG00000060538	0.839952	0.0139968	0.0851089
NA	NA	ENSMUSG00000083863	0.839699	0.0274762	0.116342
Col20a1	collagen, type XX, alpha 1	ENSMUSG00000016356	0.83931	0.0829285	0.201092
NA	NA	ENSMUSG00000097637	0.839118	0.0363573	0.133644
NA	NA	ENSMUSG00000104649	0.838738	0.0480939	0.152756
Mvd	mevalonate (diphospho) decarboxylase	ENSMUSG00000006517	0.837979	0.0042195	0.0498864
Cyp2c67	cytochrome P450, family 2, subfamily c, polypeptide 67	ENSMUSG00000062624	0.8379	0.00133338	0.0284909
Cycs	cytochrome c, somatic	ENSMUSG00000063694	0.83789	0.019696	0.0993388
Pradc1	protease-associated domain containing 1	ENSMUSG00000030008	0.836677	0.00466593	0.0522705
Gnptg	N-acetylglucosamine-1-phosphotransferase, gamma subunit	ENSMUSG00000035521	0.836619	0.00102619	0.0251427
Lrif1	ligand dependent nuclear receptor interacting factor 1	ENSMUSG00000056260	0.836575	0.0132185	0.0829296
Smim10l1	small integral membrane protein 10 like 1	ENSMUSG00000072704	0.835823	0.0022369	0.0367051
Ankrd9	ankyrin repeat domain 9	ENSMUSG00000037904	0.834801	0.0316149	0.125064
Upp1	uridine phosphorylase 1	ENSMUSG00000020407	0.834153	0.00195676	0.0343309
Rdh10	retinol dehydrogenase 10 (all-trans)	ENSMUSG00000025921	0.833805	0.000183072	0.0105659
Gtpbp10	GTP-binding protein 10 (putative)	ENSMUSG00000040464	0.833609	0.0415351	0.1427
Rbm7	RNA binding motif protein 7	ENSMUSG00000042396	0.833593	0.02641	0.11356
Amy1	amylase 1, salivary	ENSMUSG00000074264	0.833147	0.0205449	0.10141
Clock	circadian locomotor output cycles kaput	ENSMUSG00000029238	0.832953	0.046116	0.150139
Adh5	alcohol dehydrogenase 5 (class III), chi polypeptide	ENSMUSG00000028138	0.83291	0.00218956	0.0361476
G0s2	G0/G1 switch gene 2	ENSMUSG00000009633	0.83246	0.0504648	0.156601
Ndufb11	NADH dehydrogenase (ubiquinone) 1 beta subcomplex, 11	ENSMUSG00000031059	0.832309	0.0140376	0.0851462
NA	NA	ENSMUSG00000104520	0.832289	0.0186764	0.0973822
Tdrkh	tudor and KH domain containing protein	ENSMUSG00000041912	0.831128	0.00131954	0.0284397
Casp7	caspase 7	ENSMUSG00000025076	0.831122	5.02265e-05	0.0063022
Pigyl	phosphatidylinositol glycan anchor biosynthesis, class Y-like	ENSMUSG00000010607	0.831094	0.0230598	0.107146
0610009B22Rik	RIKEN cDNA 0610009B22 gene	ENSMUSG00000007777	0.830907	0.026036	0.112861
NA	NA	ENSMUSG00000080059	0.830823	0.102033	0.2258
Adh4	alcohol dehydrogenase 4 (class II), pi polypeptide	ENSMUSG00000037797	0.830156	0.0237721	0.108171
Mal2	mal, T cell differentiation protein 2	ENSMUSG00000024479	0.830037	0.0112966	0.0768201
Ndufb2	NADH dehydrogenase (ubiquinone) 1 beta subcomplex, 2	ENSMUSG00000002416	0.829813	0.0586592	0.168744
Gzmb	granzyme B	ENSMUSG00000015437	0.829228	0.208896	0.351154
Homer2	homer homolog 2 (Drosophila)	ENSMUSG00000025813	0.828984	0.0118396	0.0789307
Pvrl3	poliovirus receptor-related 3	ENSMUSG00000022656	0.828304	0.0218401	0.104531
Itgb3bp	integrin beta 3 binding protein (beta3-endonexin)	ENSMUSG00000028549	0.828202	0.021759	0.104362
Haao	3-hydroxyanthranilate 3,4-dioxygenase	ENSMUSG00000000673	0.827965	0.000517028	0.0184957
Ppp1cb	protein phosphatase 1, catalytic subunit, beta isoform	ENSMUSG00000014956	0.827949	0.0356504	0.132807
Ikzf5	IKAROS family zinc finger 5	ENSMUSG00000040167	0.827509	0.0025858	0.0389273
Fam151b	family with sequence similarity 151, member B	ENSMUSG00000034334	0.827317	0.0367439	0.134318
Amdhd1	amidohydrolase domain containing 1	ENSMUSG00000015890	0.826611	0.00165432	0.0319834
Zfp820	zinc finger protein 820	ENSMUSG00000069743	0.826327	0.124871	0.254265
Zfp951	zinc finger protein 951	ENSMUSG00000072774	0.826167	0.0309939	0.123513
NA	NA	ENSMUSG00000064637	0.825787	0.00476326	0.0528067
Tsen34	tRNA splicing endonuclease 34 homolog (S. cerevisiae)	ENSMUSG00000035585	0.825677	0.0254246	0.111699
Wfdc15b	WAP four-disulfide core domain 15B	ENSMUSG00000018211	0.824827	0.0686705	0.182086
Pds5b	PDS5, regulator of cohesion maintenance, homolog B (S. cerevisiae)	ENSMUSG00000034021	0.824826	0.00455814	0.0517733
Malsu1	mitochondrial assembly of ribosomal large subunit 1	ENSMUSG00000029815	0.824334	0.0103825	0.0740985
Glt28d2	glycosyltransferase 28 domain containing 2	ENSMUSG00000031286	0.824072	0.00815721	0.0664905
Apol9a	apolipoprotein L 9a	ENSMUSG00000057346	0.823983	0.035869	0.133154
Lman1	lectin, mannose-binding, 1	ENSMUSG00000041891	0.823276	0.000262878	0.0128931
Lamp2	lysosomal-associated membrane protein 2	ENSMUSG00000016534	0.823152	0.0347378	0.131321
Ogn	osteoglycin	ENSMUSG00000021390	0.82234	0.163796	0.301164
Cmc4	C-x(9)-C motif containing 4	ENSMUSG00000090110	0.820678	0.00290098	0.040962
Ttc27	tetratricopeptide repeat domain 27	ENSMUSG00000024078	0.820441	0.0508512	0.157064
NA	NA	ENSMUSG00000098708	0.820395	0.0356947	0.132846
Ssr4	signal sequence receptor, delta	ENSMUSG00000002014	0.820367	0.0240024	0.108572
Ttc30a1	tetratricopeptide repeat domain 30A1	ENSMUSG00000075271	0.82023	0.0520766	0.158801
Erap1	endoplasmic reticulum aminopeptidase 1	ENSMUSG00000021583	0.819905	0.00297875	0.0415528
Abhd15	abhydrolase domain containing 15	ENSMUSG00000000686	0.819808	0.000812376	0.0232971
Dhfr	dihydrofolate reductase	ENSMUSG00000021707	0.819672	0.0393682	0.138865
Ube2v2	ubiquitin-conjugating enzyme E2 variant 2	ENSMUSG00000022674	0.819468	0.0291277	0.119689
Nudcd1	NudC domain containing 1	ENSMUSG00000038736	0.819283	0.0464823	0.150742
Magt1	magnesium transporter 1	ENSMUSG00000031232	0.819118	0.000704552	0.0217157
Zfp930	zinc finger protein 930	ENSMUSG00000059897	0.819053	0.0699367	0.183605
Camk2b	calcium/calmodulin-dependent protein kinase II, beta	ENSMUSG00000057897	0.81841	0.0188051	0.0976484
2610301B20Rik	RIKEN cDNA 2610301B20 gene	ENSMUSG00000059482	0.818167	0.0565957	0.165379
Pfdn4	prefoldin 4	ENSMUSG00000052033	0.817591	0.104656	0.228625
Sdc2	syndecan 2	ENSMUSG00000022261	0.817448	0.00108725	0.0255781
Atp5k	ATP synthase, H+ transporting, mitochondrial F1F0 complex, subunit E	ENSMUSG00000050856	0.816854	0.00961456	0.0719861
Dus4l	dihydrouridine synthase 4-like (S. cerevisiae)	ENSMUSG00000020648	0.815892	0.004912	0.0537686
NA	NA	ENSMUSG00000075010	0.815628	0.0505788	0.156688
Mug2	murinoglobulin 2	ENSMUSG00000030131	0.814987	0.0704126	0.18412
NA	NA	ENSMUSG00000087361	0.814597	0.00248765	0.0381897
Fbxl3	F-box and leucine-rich repeat protein 3	ENSMUSG00000022124	0.814595	0.0238313	0.108239
Usp53	ubiquitin specific peptidase 53	ENSMUSG00000039701	0.814514	0.00123802	0.027538
NA	NA	ENSMUSG00000099590	0.814105	0.0305548	0.122607
Macrod2	MACRO domain containing 2	ENSMUSG00000068205	0.813867	0.00291052	0.0410132
Pura	purine rich element binding protein A	ENSMUSG00000043991	0.81364	0.013873	0.0846777
Wfdc1	WAP four-disulfide core domain 1	ENSMUSG00000023336	0.813487	0.0282239	0.118119
Slc40a1	solute carrier family 40 (iron-regulated transporter), member 1	ENSMUSG00000025993	0.813223	0.00261908	0.0390697
Mtnr1a	melatonin receptor 1A	ENSMUSG00000054764	0.813115	0.091572	0.213187
Sumo1	small ubiquitin-like modifier 1	ENSMUSG00000026021	0.812866	0.0258127	0.112349
NA	NA	ENSMUSG00000101335	0.812578	0.0651146	0.177214
Tmx3	thioredoxin-related transmembrane protein 3	ENSMUSG00000024614	0.812214	0.0354295	0.132493
Ces1c	carboxylesterase 1C	ENSMUSG00000057400	0.81213	5.28257e-05	0.0063022
Fdx1	ferredoxin 1	ENSMUSG00000032051	0.812122	0.0149236	0.0875482
Ccdc91	coiled-coil domain containing 91	ENSMUSG00000030301	0.812043	0.0293924	0.120208
Arsk	arylsulfatase K	ENSMUSG00000021592	0.811816	0.00111322	0.0257579
Hint3	histidine triad nucleotide binding protein 3	ENSMUSG00000019791	0.811266	0.0332025	0.128442
H3f3a	H3 histone, family 3A	ENSMUSG00000060743	0.810932	0.0133073	0.0832381
Sdhb	succinate dehydrogenase complex, subunit B, iron sulfur (Ip)	ENSMUSG00000009863	0.810894	0.000114843	0.00864891
Srd5a2	steroid 5 alpha-reductase 2	ENSMUSG00000038541	0.810829	0.0124966	0.0808485
NA	NA	ENSMUSG00000107741	0.810157	0.0235829	0.107812
Ftsj2	FtsJ homolog 2 (E. coli)	ENSMUSG00000029557	0.809987	0.0187765	0.0976099
Lysmd4	LysM, putative peptidoglycan-binding, domain containing 4	ENSMUSG00000043831	0.809606	0.045046	0.148231
1110065P20Rik	RIKEN cDNA 1110065P20 gene	ENSMUSG00000078570	0.809515	0.0557409	0.16409
Fundc1	FUN14 domain containing 1	ENSMUSG00000025040	0.808957	0.0197787	0.0995389
Ndufa4	NADH dehydrogenase (ubiquinone) 1 alpha subcomplex, 4	ENSMUSG00000029632	0.808945	0.0511915	0.15757
Bmi1	Bmi1 polycomb ring finger oncogene	ENSMUSG00000026739	0.808735	0.0423765	0.144305
Pemt	phosphatidylethanolamine N-methyltransferase	ENSMUSG00000000301	0.807501	0.000872139	0.0238895
Cpped1	calcineurin-like phosphoesterase domain containing 1	ENSMUSG00000065979	0.807306	0.00284738	0.0406818
Scarb1	scavenger receptor class B, member 1	ENSMUSG00000037936	0.80702	0.000281343	0.0130723
Rsbn1l	round spermatid basic protein 1-like	ENSMUSG00000039968	0.806596	0.00420547	0.049763
Akr1e1	aldo-keto reductase family 1, member E1	ENSMUSG00000045410	0.806336	0.018273	0.096584
NA	NA	ENSMUSG00000063388	0.805784	0.0933156	0.21526
Ppp1r11	protein phosphatase 1, regulatory (inhibitor) subunit 11	ENSMUSG00000036398	0.805345	0.014583	0.086768
Gm4951	predicted gene 4951	ENSMUSG00000073555	0.805136	0.0134556	0.0834887
Txlng	taxilin gamma	ENSMUSG00000038344	0.804721	0.0111926	0.0766556
Abhd13	abhydrolase domain containing 13	ENSMUSG00000040396	0.80441	0.0196955	0.0993388
Homer1	homer homolog 1 (Drosophila)	ENSMUSG00000007617	0.804286	0.00522626	0.0555016
NA	NA	ENSMUSG00000097121	0.804032	0.00699731	0.0622581
Tmem56	transmembrane protein 56	ENSMUSG00000028132	0.803512	0.012794	0.081531
Dnah5	dynein, axonemal, heavy chain 5	ENSMUSG00000022262	0.802706	0.0296163	0.120657
Galm	galactose mutarotase	ENSMUSG00000035473	0.802624	0.000565519	0.0196165
Hook1	hook homolog 1 (Drosophila)	ENSMUSG00000028572	0.802026	0.00973485	0.0721469
Sppl2a	signal peptide peptidase like 2A	ENSMUSG00000027366	0.801667	0.0220334	0.104963
Timm8a1	translocase of inner mitochondrial membrane 8A1	ENSMUSG00000048007	0.801422	0.0645306	0.176398
Timd2	T cell immunoglobulin and mucin domain containing 2	ENSMUSG00000040413	0.801006	0.000730634	0.0219807
Orc5	origin recognition complex, subunit 5	ENSMUSG00000029012	0.80083	0.0221261	0.105192
Mrpl32	mitochondrial ribosomal protein L32	ENSMUSG00000015672	0.800285	0.0435197	0.146065
Gm13212	predicted gene 13212	ENSMUSG00000078502	0.800237	0.11114	0.236817
Uck2	uridine-cytidine kinase 2	ENSMUSG00000026558	0.800044	0.000418829	0.0165152
Mettl5	methyltransferase like 5	ENSMUSG00000051730	0.799813	0.0173634	0.0942528
Arhgap29	Rho GTPase activating protein 29	ENSMUSG00000039831	0.79936	0.00316498	0.0428504
Calcrl	calcitonin receptor-like	ENSMUSG00000059588	0.797914	0.00245388	0.0379708
Carnmt1	carnosine N-methyltransferase 1	ENSMUSG00000024726	0.797733	0.00932581	0.0712396
Ubl3	ubiquitin-like 3	ENSMUSG00000001687	0.79757	0.00042762	0.0167258
Zfp955a	zinc finger protein 955A	ENSMUSG00000094441	0.797546	0.0281911	0.118037
Hspbp1	HSPA (heat shock 70kDa) binding protein, cytoplasmic cochaperone 1	ENSMUSG00000063802	0.79754	0.0456456	0.149319
Aurkaip1	aurora kinase A interacting protein 1	ENSMUSG00000065990	0.797103	0.0122571	0.0803203
Fam208b	family with sequence similarity 208, member B	ENSMUSG00000033799	0.79707	0.00906836	0.0699938
Rps27	ribosomal protein S27	ENSMUSG00000090733	0.796934	0.0536236	0.160894
H2-K1	histocompatibility 2, K1, K region	ENSMUSG00000061232	0.796647	0.006045	0.0585593
Swi5	SWI5 recombination repair homolog (yeast)	ENSMUSG00000044627	0.796642	0.070331	0.184018
Ndufb8	NADH dehydrogenase (ubiquinone) 1 beta subcomplex 8	ENSMUSG00000025204	0.796117	0.0336067	0.129106
B230307C23Rik	RIKEN cDNA B230307C23 gene	ENSMUSG00000080717	0.795884	0.0672991	0.180435
Cyp2j5	cytochrome P450, family 2, subfamily j, polypeptide 5	ENSMUSG00000052520	0.795489	0.00133891	0.0285032
Spc24	SPC24, NDC80 kinetochore complex component, homolog (S. cerevisiae)	ENSMUSG00000074476	0.795131	0.00722746	0.0629342
Ppib	peptidylprolyl isomerase B	ENSMUSG00000032383	0.794927	0.0184035	0.0967484
Zfp386	zinc finger protein 386 (Kruppel-like)	ENSMUSG00000042063	0.793797	0.0610392	0.171538
Kdm1b	lysine (K)-specific demethylase 1B	ENSMUSG00000038080	0.793518	0.00808879	0.0664727
Trmt10a	tRNA methyltransferase 10A	ENSMUSG00000004127	0.793306	0.0130337	0.0823803
Itch	itchy, E3 ubiquitin protein ligase	ENSMUSG00000027598	0.792878	0.00935171	0.0713744
Gm15446	predicted gene 15446	ENSMUSG00000090015	0.792845	0.0809068	0.198337
Park7	Parkinson disease (autosomal recessive, early onset) 7	ENSMUSG00000028964	0.792544	0.00558147	0.056937
Slc46a3	solute carrier family 46, member 3	ENSMUSG00000029650	0.792412	0.00210725	0.035481
Mfsd2a	major facilitator superfamily domain containing 2A	ENSMUSG00000028655	0.79216	0.0210546	0.102669
Nedd1	neural precursor cell expressed, developmentally down-regulated gene 1	ENSMUSG00000019988	0.79202	0.034244	0.130185
Pycrl	pyrroline-5-carboxylate reductase-like	ENSMUSG00000022571	0.792018	0.0606433	0.17092
NA	NA	ENSMUSG00000097222	0.791876	0.0109304	0.0758573
Micu3	mitochondrial calcium uptake family, member 3	ENSMUSG00000039478	0.791264	0.0183506	0.096696
Cfap36	cilia and flagella associated protein 36	ENSMUSG00000020462	0.791187	0.0494123	0.155098
Gas1	growth arrest specific 1	ENSMUSG00000052957	0.790753	0.00210509	0.035481
1110001J03Rik	RIKEN cDNA 1110001J03 gene	ENSMUSG00000019689	0.789559	0.0328743	0.127645
Rsl1	regulator of sex limited protein 1	ENSMUSG00000058900	0.789186	0.131606	0.262314
Ugt3a2	UDP glycosyltransferases 3 family, polypeptide A2	ENSMUSG00000049152	0.788987	0.00115955	0.0262554
Slc39a8	solute carrier family 39 (metal ion transporter), member 8	ENSMUSG00000053897	0.788016	0.00888687	0.0694429
Zfp51	zinc finger protein 51	ENSMUSG00000023892	0.787475	0.0893043	0.209873
Ctnnbip1	catenin beta interacting protein 1	ENSMUSG00000028988	0.787446	0.0052894	0.0558759
Bnip3	BCL2/adenovirus E1B interacting protein 3	ENSMUSG00000078566	0.787384	0.0235892	0.107812
2300009A05Rik	RIKEN cDNA 2300009A05 gene	ENSMUSG00000032403	0.786684	0.0216805	0.104163
1110059E24Rik	RIKEN cDNA 1110059E24 gene	ENSMUSG00000035171	0.786274	0.0232827	0.107374
Siva1	SIVA1, apoptosis-inducing factor	ENSMUSG00000064326	0.785544	0.0251801	0.111093
Synj2bp	synaptojanin 2 binding protein	ENSMUSG00000090935	0.785464	0.00771202	0.0647175
NA	NA	ENSMUSG00000084319	0.785431	0.00929878	0.0711898
NA	NA	ENSMUSG00000106981	0.785319	0.0185385	0.0971431
Cacybp	calcyclin binding protein	ENSMUSG00000014226	0.78531	0.0549781	0.163194
Mzt1	mitotic spindle organizing protein 1	ENSMUSG00000033186	0.785304	0.0159471	0.0906783
Ireb2	iron responsive element binding protein 2	ENSMUSG00000032293	0.785243	0.0528492	0.160009
Atg5	autophagy related 5	ENSMUSG00000038160	0.784606	0.0247451	0.110072
Crebl2	cAMP responsive element binding protein-like 2	ENSMUSG00000032652	0.784534	0.00103976	0.0251427
AU041133	expressed sequence AU041133	ENSMUSG00000078435	0.784482	0.0747426	0.189658
Evi5	ecotropic viral integration site 5	ENSMUSG00000011831	0.784187	0.00997008	0.0728778
Mterf3	mitochondrial transcription termination factor 3	ENSMUSG00000021519	0.783897	0.0154546	0.0892781
Ninj1	ninjurin 1	ENSMUSG00000037966	0.783845	0.0218206	0.104508
Mpnd	MPN domain containing	ENSMUSG00000003199	0.783656	0.00089818	0.0239745
Zfp932	zinc finger protein 932	ENSMUSG00000066613	0.78345	0.026933	0.114857
Ccdc50	coiled-coil domain containing 50	ENSMUSG00000038127	0.783343	0.0126955	0.081392
Pex7	peroxisomal biogenesis factor 7	ENSMUSG00000020003	0.783027	0.0447224	0.147948
Odf2l	outer dense fiber of sperm tails 2-like	ENSMUSG00000028256	0.782827	0.010476	0.0742629
Nudt6	nudix (nucleoside diphosphate linked moiety X)-type motif 6	ENSMUSG00000050174	0.782771	0.069365	0.182971
Rps27l	ribosomal protein S27-like	ENSMUSG00000036781	0.782466	0.076707	0.192402
Cse1l	chromosome segregation 1-like (S. cerevisiae)	ENSMUSG00000002718	0.782356	0.00596375	0.0584222
NA	NA	ENSMUSG00000100862	0.782181	0.0623728	0.173424
Twistnb	twist basic helix-loop-helix transcription factor 1 neighbor	ENSMUSG00000020561	0.781939	0.0394984	0.139041
Nudt21	nudix (nucleoside diphosphate linked moiety X)-type motif 21	ENSMUSG00000031754	0.781257	0.00708783	0.0625456
Tbc1d32	TBC1 domain family, member 32	ENSMUSG00000038122	0.780981	0.0137325	0.0840788
2610008E11Rik	RIKEN cDNA 2610008E11 gene	ENSMUSG00000060301	0.780275	0.0359466	0.133318
l7Rn6	lethal, Chr 7, Rinchik 6	ENSMUSG00000062797	0.779757	0.00728127	0.063165
Adck3	aarF domain containing kinase 3	ENSMUSG00000026489	0.779587	0.00664755	0.061471
Hspb8	heat shock protein 8	ENSMUSG00000041548	0.778811	0.076037	0.191611
Zfp709	zinc finger protein 709	ENSMUSG00000056019	0.778658	0.123602	0.25259
NA	NA	ENSMUSG00000090101	0.778448	0.230566	0.373986
Neu3	neuraminidase 3	ENSMUSG00000035239	0.778185	0.00667454	0.0616384
NA	NA	ENSMUSG00000106870	0.777522	0.0144064	0.0862396
Klhl28	kelch-like 28	ENSMUSG00000020948	0.777478	0.0528677	0.160009
Mrpl41	mitochondrial ribosomal protein L41	ENSMUSG00000036850	0.776896	0.0880314	0.208014
BC023829	cDNA sequence BC023829	ENSMUSG00000073139	0.776493	0.000257397	0.0128053
Snta1	syntrophin, acidic 1	ENSMUSG00000027488	0.776288	0.000155668	0.00964584
Zfp81	zinc finger protein 81	ENSMUSG00000003929	0.77608	0.0658742	0.17831
2015-09-01	selenoprotein	ENSMUSG00000037072	0.775925	0.148072	0.282004
Emc2	ER membrane protein complex subunit 2	ENSMUSG00000022337	0.775777	0.0180068	0.0960177
Oxnad1	oxidoreductase NAD-binding domain containing 1	ENSMUSG00000021906	0.775714	0.000100696	0.00801568
Ggps1	geranylgeranyl diphosphate synthase 1	ENSMUSG00000021302	0.775363	0.0164901	0.0922394
Dcaf17	DDB1 and CUL4 associated factor 17	ENSMUSG00000041966	0.773881	0.00541944	0.0563038
Gm7221	predicted gene 7221	ENSMUSG00000092335	0.772423	0.085135	0.204235
Galk1	galactokinase 1	ENSMUSG00000020766	0.772257	0.0313177	0.124482
Tcea1	transcription elongation factor A (SII) 1	ENSMUSG00000033813	0.772082	0.0125029	0.0808485
Scoc	short coiled-coil protein	ENSMUSG00000063253	0.771856	0.0245167	0.109821
Urah	urate (5-hydroxyiso-) hydrolase	ENSMUSG00000025481	0.771264	0.00556926	0.056937
NA	NA	ENSMUSG00000097162	0.771063	0.0145653	0.0867666
Hsd17b7	hydroxysteroid (17-beta) dehydrogenase 7	ENSMUSG00000026675	0.770974	2.79094e-05	0.00578183
Zfand4	zinc finger, AN1-type domain 4	ENSMUSG00000042213	0.770849	0.0023035	0.0372485
Fdft1	farnesyl diphosphate farnesyl transferase 1	ENSMUSG00000021273	0.770686	0.000100991	0.00801568
Rabac1	Rab acceptor 1 (prenylated)	ENSMUSG00000003380	0.770324	0.0690717	0.182647
Cyp2a12	cytochrome P450, family 2, subfamily a, polypeptide 12	ENSMUSG00000060407	0.770245	0.000323525	0.0141187
NA	NA	ENSMUSG00000092545	0.770055	8.88551e-05	0.00773207
Slc17a1	solute carrier family 17 (sodium phosphate), member 1	ENSMUSG00000021335	0.769836	0.00181413	0.0333957
Gm561	predicted gene 561	ENSMUSG00000074754	0.769595	0.0212462	0.103219
NA	NA	ENSMUSG00000090306	0.768337	0.0181745	0.0964079
Abat	4-aminobutyrate aminotransferase	ENSMUSG00000057880	0.767994	0.00108675	0.0255781
Car5a	carbonic anhydrase 5a, mitochondrial	ENSMUSG00000025317	0.76769	0.000955376	0.0243314
Gpx6	glutathione peroxidase 6	ENSMUSG00000004341	0.767557	0.137979	0.270083
Hnrnpc	heterogeneous nuclear ribonucleoprotein C	ENSMUSG00000060373	0.76749	0.00100024	0.0247917
Stard4	StAR-related lipid transfer (START) domain containing 4	ENSMUSG00000024378	0.7674	0.000312266	0.0140267
Ppa1	pyrophosphatase (inorganic) 1	ENSMUSG00000020089	0.767219	0.0023173	0.0373049
Mid1ip1	Mid1 interacting protein 1 (gastrulation specific G12-like (zebrafish))	ENSMUSG00000008035	0.765904	0.0183614	0.096696
Ptbp3	polypyrimidine tract binding protein 3	ENSMUSG00000028382	0.765739	0.0371672	0.134764
Prlr	prolactin receptor	ENSMUSG00000005268	0.765119	0.00717899	0.0627879
Caprin1	cell cycle associated protein 1	ENSMUSG00000027184	0.765095	0.00466114	0.052259
Akr1c12	aldo-keto reductase family 1, member C12	ENSMUSG00000021211	0.76505	0.00968898	0.0720702
Epm2aip1	EPM2A (laforin) interacting protein 1	ENSMUSG00000046785	0.764721	0.0389032	0.137941
Nup37	nucleoporin 37	ENSMUSG00000035351	0.764366	0.0852915	0.204393
Mier1	mesoderm induction early response 1 homolog (Xenopus laevis	ENSMUSG00000028522	0.763823	0.0341461	0.129991
Cldn15	claudin 15	ENSMUSG00000001739	0.763473	0.0326814	0.127355
Chm	choroidermia (RAB escort protein 1)	ENSMUSG00000025531	0.762994	0.0279724	0.117565
Gstz1	glutathione transferase zeta 1 (maleylacetoacetate isomerase)	ENSMUSG00000021033	0.762982	0.00731954	0.0632904
Pten	phosphatase and tensin homolog	ENSMUSG00000013663	0.762791	0.00591758	0.0582158
Angel2	angel homolog 2 (Drosophila)	ENSMUSG00000026634	0.762646	0.00854262	0.0680273
Kcnn1	potassium intermediate/small conductance calcium-activated channel, subfamily N, member 1	ENSMUSG00000002908	0.762604	0.000403291	0.0160392
Tsc22d3	TSC22 domain family, member 3	ENSMUSG00000031431	0.762389	0.00209533	0.035481
Gbe1	glucan (1,4-alpha-), branching enzyme 1	ENSMUSG00000022707	0.762085	0.000135013	0.00914136
Ublcp1	ubiquitin-like domain containing CTD phosphatase 1	ENSMUSG00000041231	0.761802	0.0587771	0.168859
Spopl	speckle-type POZ protein-like	ENSMUSG00000026771	0.761343	0.0268683	0.114713
Alg10b	asparagine-linked glycosylation 10B (alpha-1,2-glucosyltransferase)	ENSMUSG00000075470	0.761187	0.0111994	0.0766556
Ccnh	cyclin H	ENSMUSG00000021548	0.760675	0.0189028	0.0978996
Agxt2	alanine-glyoxylate aminotransferase 2	ENSMUSG00000089678	0.760586	0.00120155	0.0268764
Clcc1	chloride channel CLIC-like 1	ENSMUSG00000027884	0.760284	0.011273	0.0767758
BC030336	cDNA sequence BC030336	ENSMUSG00000046096	0.760274	0.039162	0.13856
Med31	mediator complex subunit 31	ENSMUSG00000020801	0.75995	0.071944	0.185628
Dnajb9	DnaJ (Hsp40) homolog, subfamily B, member 9	ENSMUSG00000014905	0.759927	0.0169577	0.0931367
Eif1ax	eukaryotic translation initiation factor 1A, X-linked	ENSMUSG00000067194	0.759921	0.00780131	0.0652154
NA	NA	ENSMUSG00000074071	0.759765	0.000952919	0.0243169
Acot7	acyl-CoA thioesterase 7	ENSMUSG00000028937	0.759479	0.000356487	0.0148145
Snw1	SNW domain containing 1	ENSMUSG00000021039	0.759458	0.00449225	0.0514459
2610528J11Rik	RIKEN cDNA 2610528J11 gene	ENSMUSG00000028536	0.759378	0.0102802	0.0737325
NA	NA	ENSMUSG00000086494	0.759147	0.0455538	0.149124
Brcc3	BRCA1/BRCA2-containing complex, subunit 3	ENSMUSG00000031201	0.758996	0.00590806	0.0582158
Smek2	SMEK homolog 2, suppressor of mek1 (Dictyostelium)	ENSMUSG00000020463	0.758971	0.0444596	0.147596
Pah	phenylalanine hydroxylase	ENSMUSG00000020051	0.758784	0.000316114	0.0140601
Vps13a	vacuolar protein sorting 13A (yeast)	ENSMUSG00000046230	0.758497	0.00160772	0.0318334
Cyp2c37	cytochrome P450, family 2. subfamily c, polypeptide 37	ENSMUSG00000042248	0.758066	0.0982673	0.221357
Tmed5	transmembrane emp24 protein transport domain containing 5	ENSMUSG00000063406	0.7578	0.0637626	0.175207
Krit1	KRIT1, ankyrin repeat containing	ENSMUSG00000000600	0.7574	0.0303607	0.122277
Uqcrq	ubiquinol-cytochrome c reductase, complex III subunit VII	ENSMUSG00000044894	0.75725	0.0459201	0.149899
NA	NA	ENSMUSG00000073406	0.757034	0.136885	0.268773
Cox16	cytochrome c oxidase assembly protein 16	ENSMUSG00000091803	0.757031	0.0175248	0.0946478
Ogfrl1	opioid growth factor receptor-like 1	ENSMUSG00000026158	0.756742	0.000497254	0.0181629
Asgr1	asialoglycoprotein receptor 1	ENSMUSG00000020884	0.756717	0.0107337	0.0751302
Stag2	stromal antigen 2	ENSMUSG00000025862	0.75658	0.0397009	0.139294
Crp	C-reactive protein, pentraxin-related	ENSMUSG00000037942	0.756562	0.0273088	0.115916
Gm10644	predicted gene 10644	ENSMUSG00000074219	0.756198	0.0452748	0.148702
2610044O15Rik8	RIKEN cDNA 2610044O15 gene	ENSMUSG00000071302	0.756174	0.0886302	0.208931
Reps2	RALBP1 associated Eps domain containing protein 2	ENSMUSG00000040855	0.755898	0.0249936	0.110514
NA	NA	ENSMUSG00000070282	0.755886	0.0192275	0.0985518
Cpeb2	cytoplasmic polyadenylation element binding protein 2	ENSMUSG00000039782	0.75553	0.00214468	0.0358207
Nip7	nuclear import 7 homolog (S. cerevisiae)	ENSMUSG00000031917	0.755466	0.109551	0.234909
NA	NA	ENSMUSG00000006395	0.755214	0.00322077	0.0430262
Tmem86b	transmembrane protein 86B	ENSMUSG00000045282	0.755179	0.00165535	0.0319834
NA	NA	ENSMUSG00000067199	0.755069	0.0207142	0.101775
Mthfd2l	methylenetetrahydrofolate dehydrogenase (NADP+ dependent) 2-like	ENSMUSG00000029376	0.754725	0.057258	0.166194
Spink1	serine peptidase inhibitor, Kazal type 1	ENSMUSG00000024503	0.75441	0.255322	0.400256
Tuba1c	tubulin, alpha 1C	ENSMUSG00000043091	0.753742	0.0648952	0.176964
Kansl1l	KAT8 regulatory NSL complex subunit 1-like	ENSMUSG00000026004	0.753569	0.0403443	0.140378
Cxadr	coxsackie virus and adenovirus receptor	ENSMUSG00000022865	0.753545	0.00483763	0.053338
Tomm5	translocase of outer mitochondrial membrane 5 homolog (yeast)	ENSMUSG00000078713	0.753165	0.106482	0.230609
Ccdc141	coiled-coil domain containing 141	ENSMUSG00000044033	0.752944	0.000704171	0.0217157
Derl2	Der1-like domain family, member 2	ENSMUSG00000018442	0.752726	0.0168011	0.0930193
Zfp595	zinc finger protein 595	ENSMUSG00000057842	0.752552	0.0835701	0.202095
NA	NA	ENSMUSG00000086868	0.752446	0.0035376	0.0452855
Steap3	STEAP family member 3	ENSMUSG00000026389	0.752345	0.00179283	0.0332679
Mterf2	mitochondrial transcription termination factor 2	ENSMUSG00000049038	0.751983	0.0080096	0.066281
Zfp719	zinc finger protein 719	ENSMUSG00000030469	0.75175	0.137465	0.269561
Rps14	ribosomal protein S14	ENSMUSG00000024608	0.7502	0.114801	0.241428
Vmp1	vacuole membrane protein 1	ENSMUSG00000018171	0.75012	0.0592529	0.169581
Rpe	ribulose-5-phosphate-3-epimerase	ENSMUSG00000026005	0.749921	0.0224182	0.105803
Adipor2	adiponectin receptor 2	ENSMUSG00000030168	0.7496	0.032395	0.126946
Tpt1	tumor protein, translationally-controlled 1	ENSMUSG00000060126	0.749098	0.0113274	0.0768201
Agxt	alanine-glyoxylate aminotransferase	ENSMUSG00000026272	0.748592	0.00135007	0.0286529
Yes1	Yamaguchi sarcoma viral (v-yes) oncogene homolog 1	ENSMUSG00000014932	0.747576	0.024719	0.110072
Gchfr	GTP cyclohydrolase I feedback regulator	ENSMUSG00000046814	0.747361	0.00463076	0.0522136
Pla2g12b	phospholipase A2, group XIIB	ENSMUSG00000009646	0.746825	0.0809617	0.198402
Mettl4	methyltransferase like 4	ENSMUSG00000055660	0.746204	0.0180299	0.096104
Nubpl	nucleotide binding protein-like	ENSMUSG00000035142	0.745896	0.00678691	0.0618503
Phospho2	phosphatase, orphan 2	ENSMUSG00000027088	0.745344	0.080531	0.197765
Trmt10c	tRNA methyltransferase 10C	ENSMUSG00000044763	0.74479	0.0355899	0.132683
Sgms2	sphingomyelin synthase 2	ENSMUSG00000050931	0.744711	0.000556563	0.0194587
NA	NA	ENSMUSG00000090031	0.744532	0.151089	0.28614
AK010878	cDNA sequence AK010878	ENSMUSG00000091931	0.744272	0.00694668	0.0621195
Sdc1	syndecan 1	ENSMUSG00000020592	0.74417	0.00551453	0.0566975
1600002H07Rik	RIKEN cDNA 1600002H07 gene	ENSMUSG00000024118	0.744079	0.0461343	0.150139
2310009B15Rik	RIKEN cDNA 2310009B15 gene	ENSMUSG00000079283	0.743909	0.0177482	0.0952761
Pdhb	pyruvate dehydrogenase (lipoamide) beta	ENSMUSG00000021748	0.743858	0.0521773	0.15896
Atp5f1	ATP synthase, H+ transporting, mitochondrial F0 complex, subunit B1	ENSMUSG00000000563	0.743675	0.0194759	0.0990202
Rab5b	RAB5B, member RAS oncogene family	ENSMUSG00000000711	0.743412	0.00507618	0.054622
Zfp420	zinc finger protein 420	ENSMUSG00000058402	0.742975	0.00535284	0.0560735
Aspg	asparaginase homolog (S. cerevisiae)	ENSMUSG00000037686	0.742937	0.000723947	0.0219807
Sephs2	selenophosphate synthetase 2	ENSMUSG00000049091	0.742811	0.000194117	0.011107
NA	NA	ENSMUSG00000107838	0.742766	0.0314622	0.124758
Isg20	interferon-stimulated protein	ENSMUSG00000039236	0.742458	0.00861388	0.0683391
Klf15	Kruppel-like factor 15	ENSMUSG00000030087	0.741909	0.00743747	0.0637046
Cldn1	claudin 1	ENSMUSG00000022512	0.740559	0.00203609	0.0349332
Ranbp2	RAN binding protein 2	ENSMUSG00000003226	0.74049	0.056973	0.165922
Fcho2	FCH domain only 2	ENSMUSG00000041685	0.740164	0.0126626	0.0812935
Mtg2	mitochondrial ribosome associated GTPase 2	ENSMUSG00000039069	0.740109	0.00676141	0.0618272
Ddt	D-dopachrome tautomerase	ENSMUSG00000001666	0.739652	0.000968355	0.0244638
Sf3b6	splicing factor 3B, subunit 6	ENSMUSG00000037361	0.739628	0.0601954	0.17063
Rnpc3	RNA-binding region (RNP1, RRM) containing 3	ENSMUSG00000027981	0.739616	0.016	0.0908304
Tmem242	transmembrane protein 242	ENSMUSG00000004945	0.739506	0.0558965	0.164394
Gm10036	predicted gene 10036	ENSMUSG00000058064	0.739216	0.0722241	0.185892
Tmem69	transmembrane protein 69	ENSMUSG00000055900	0.739194	0.0151632	0.0884307
Gbp7	guanylate binding protein 7	ENSMUSG00000040253	0.738592	0.00152081	0.0310882
Mycbp	c-myc binding protein	ENSMUSG00000028647	0.738096	0.00350642	0.045064
NA	NA	ENSMUSG00000089991	0.737844	0.0187899	0.0976181
Nol7	nucleolar protein 7	ENSMUSG00000063200	0.737839	0.0031829	0.0428504
Nudt12	nudix (nucleoside diphosphate linked moiety X)-type motif 12	ENSMUSG00000024228	0.737543	0.00943221	0.0714825
D10Jhu81e	DNA segment, Chr 10, Johns Hopkins University 81 expressed	ENSMUSG00000053329	0.737345	0.00659534	0.061257
Gsta3	glutathione S-transferase, alpha 3	ENSMUSG00000025934	0.737127	0.000913726	0.0240738
NA	NA	ENSMUSG00000102070	0.735993	0.0611944	0.17183
Zfp2	zinc finger protein 2	ENSMUSG00000049321	0.735761	0.0114738	0.0775724
Wnt5b	wingless-type MMTV integration site family, member 5B	ENSMUSG00000030170	0.735726	0.00859991	0.0683391
Lage3	L antigen family, member 3	ENSMUSG00000015289	0.735622	0.0243995	0.109529
Oxld1	oxidoreductase like domain containing 1	ENSMUSG00000039670	0.735407	0.0709309	0.184559
Mbnl1	muscleblind-like 1 (Drosophila)	ENSMUSG00000027763	0.735209	0.038483	0.137121
Slc4a7	solute carrier family 4, sodium bicarbonate cotransporter, member 7	ENSMUSG00000021733	0.735198	0.0256176	0.111949
Klkb1	kallikrein B, plasma 1	ENSMUSG00000031640	0.733991	0.0022847	0.0370928
NA	NA	ENSMUSG00000055413	0.733658	0.0476976	0.152487
Gngt1	guanine nucleotide binding protein (G protein), gamma transducing activity polypeptide 1	ENSMUSG00000029663	0.733275	0.178715	0.317289
Zbed4	zinc finger, BED type containing 4	ENSMUSG00000034333	0.73269	0.0390722	0.138383
Zfp260	zinc finger protein 260	ENSMUSG00000049421	0.732171	0.0726391	0.186468
Commd1	COMM domain containing 1	ENSMUSG00000051355	0.73184	0.0369263	0.134489
Rfwd2	ring finger and WD repeat domain 2	ENSMUSG00000040782	0.731363	0.0111184	0.07647
Slc24a5	solute carrier family 24, member 5	ENSMUSG00000035183	0.730304	0.248968	0.393003
Zfand2b	zinc finger, AN1 type domain 2B	ENSMUSG00000026197	0.730216	0.00144945	0.0301482
Sec14l2	SEC14-like lipid binding 2	ENSMUSG00000003585	0.729992	0.0022294	0.0366636
Lrriq3	leucine-rich repeats and IQ motif containing 3	ENSMUSG00000028182	0.729754	0.0891425	0.209678
Katnbl1	katanin p80 subunit B like 1	ENSMUSG00000027132	0.729633	0.056488	0.165168
Ubxn6	UBX domain protein 6	ENSMUSG00000019578	0.729395	0.00640031	0.0604329
Papolg	poly(A) polymerase gamma	ENSMUSG00000020273	0.729333	0.00372957	0.0467206
Smug1	single-strand selective monofunctional uracil DNA glycosylase	ENSMUSG00000036061	0.729241	0.0531208	0.160339
Dtwd2	DTW domain containing 2	ENSMUSG00000024505	0.728789	0.00901653	0.0698629
Cops3	COP9 (constitutive photomorphogenic) homolog, subunit 3 (Arabidopsis thaliana)	ENSMUSG00000019373	0.728321	0.0239107	0.108425
Suco	SUN domain containing ossification factor	ENSMUSG00000040297	0.728264	0.0470931	0.1518
Fcna	ficolin A	ENSMUSG00000026938	0.72776	0.0195551	0.0990969
Lrit2	leucine-rich repeat, immunoglobulin-like and transmembrane domains 2	ENSMUSG00000043418	0.726829	0.0374027	0.135054
Glyctk	glycerate kinase	ENSMUSG00000020258	0.72648	0.000398197	0.015928
NA	NA	ENSMUSG00000065126	0.726259	0.098468	0.221513
Socs4	suppressor of cytokine signaling 4	ENSMUSG00000048379	0.72586	0.0193373	0.0988181
Ube2g1	ubiquitin-conjugating enzyme E2G 1	ENSMUSG00000020794	0.725698	0.00987392	0.0725516
Glmn	glomulin, FKBP associated protein	ENSMUSG00000029276	0.725216	0.0245873	0.10993
Dnajc3	DnaJ (Hsp40) homolog, subfamily C, member 3	ENSMUSG00000022136	0.72516	0.00273029	0.0398981
Ints8	integrator complex subunit 8	ENSMUSG00000040738	0.72497	0.00901166	0.0698629
Zfp182	zinc finger protein 182	ENSMUSG00000054737	0.724647	0.0581966	0.167865
Zfp617	zinc finger protein 617	ENSMUSG00000066880	0.724388	0.0687347	0.182086
NA	NA	ENSMUSG00000106978	0.723997	0.0211409	0.102852
Dnase2b	deoxyribonuclease II beta	ENSMUSG00000028185	0.723592	0.000213729	0.0114512
Thoc2	THO complex 2	ENSMUSG00000037475	0.723368	0.00828293	0.0670362
NA	NA	ENSMUSG00000100876	0.723062	0.0526408	0.159741
Fpr2	formyl peptide receptor 2	ENSMUSG00000052270	0.722913	0.272048	0.416919
Crk	v-crk sarcoma virus CT10 oncogene homolog (avian)	ENSMUSG00000017776	0.722853	0.0316264	0.125064
Ak2	adenylate kinase 2	ENSMUSG00000028792	0.722822	0.00102364	0.0251427
Tbc1d12	TBC1D12: TBC1 domain family, member 12	ENSMUSG00000048720	0.722611	0.0232079	0.10736
Hist1h4i	histone cluster 1, H4i	ENSMUSG00000060639	0.722598	0.0566666	0.165411
Rnf168	ring finger protein 168	ENSMUSG00000014074	0.722243	0.0101198	0.0732533
Ppp2r3c	protein phosphatase 2, regulatory subunit B'', gamma	ENSMUSG00000021022	0.722214	0.057935	0.167389
Zbtb33	zinc finger and BTB domain containing 33	ENSMUSG00000048047	0.722079	0.0405492	0.140671
Ccl27a	chemokine (C-C motif) ligand 27A	ENSMUSG00000073888	0.721967	0.0334745	0.128991
Rpl34	ribosomal protein L34	ENSMUSG00000062006	0.721402	0.0626875	0.173708
Eny2	enhancer of yellow 2 homolog (Drosophila)	ENSMUSG00000022338	0.721397	0.0189966	0.098056
Dcun1d1	DCN1, defective in cullin neddylation 1, domain containing 1 (S. cerevisiae)	ENSMUSG00000027708	0.721266	0.00168579	0.0322541
Pde3b	phosphodiesterase 3B, cGMP-inhibited	ENSMUSG00000030671	0.721201	0.0156285	0.0898222
Gpbp1	GC-rich promoter binding protein 1	ENSMUSG00000032745	0.72104	0.0162476	0.0916454
Naa20	N(alpha)-acetyltransferase 20, NatB catalytic subunit	ENSMUSG00000002728	0.720808	0.102251	0.226031
Mon1a	MON1 homolog A (yeast)	ENSMUSG00000032583	0.720567	0.0350271	0.131827
Gm6484	predicted gene 6484	ENSMUSG00000047822	0.720267	0.28454	0.429477
Iah1	isoamyl acetate-hydrolyzing esterase 1 homolog (S. cerevisiae)	ENSMUSG00000062054	0.72014	0.0281494	0.117918
Cox6c	cytochrome c oxidase subunit VIc	ENSMUSG00000014313	0.719807	0.0490597	0.15448
Rpl5	ribosomal protein L5	ENSMUSG00000058558	0.719237	0.0271218	0.115405
Arhgap42	Rho GTPase activating protein 42	ENSMUSG00000050730	0.71905	0.000352527	0.0147827
Gng5	guanine nucleotide binding protein (G protein), gamma 5	ENSMUSG00000068523	0.71857	0.0275343	0.116446
Pnpt1	polyribonucleotide nucleotidyltransferase 1	ENSMUSG00000020464	0.718496	0.0529982	0.160064
Clpx	caseinolytic mitochondrial matrix peptidase chaperone subunit	ENSMUSG00000015357	0.718335	0.00461485	0.0521613
Armc6	armadillo repeat containing 6	ENSMUSG00000002343	0.718078	0.062715	0.173749
Rap2c	RAP2C, member of RAS oncogene family	ENSMUSG00000050029	0.717882	0.00703695	0.0624506
BC025446	cDNA sequence BC025446	ENSMUSG00000047728	0.717592	0.000863798	0.0238551
Lrtm2	leucine-rich repeats and transmembrane domains 2	ENSMUSG00000055003	0.71743	0.0122978	0.0804435
Ddx3x	DEAD/H (Asp-Glu-Ala-Asp/His) box polypeptide 3, X-linked	ENSMUSG00000000787	0.71672	0.0154321	0.0892121
Gm6377	predicted gene 6377	ENSMUSG00000048621	0.716311	0.0191139	0.0981869
Foxq1	forkhead box Q1	ENSMUSG00000038415	0.716263	0.00903487	0.0698629
Gtf3a	general transcription factor III A	ENSMUSG00000016503	0.715656	0.0129781	0.0822166
NA	NA	ENSMUSG00000097413	0.71523	0.141222	0.27358
Uba3	ubiquitin-like modifier activating enzyme 3	ENSMUSG00000030061	0.715212	0.0525194	0.159652
Dpys	dihydropyrimidinase	ENSMUSG00000022304	0.714849	0.0142038	0.0856621
Gtf2e1	general transcription factor II E, polypeptide 1 (alpha subunit)	ENSMUSG00000022828	0.714606	0.0778379	0.194188
Rnf152	ring finger protein 152	ENSMUSG00000047496	0.714377	0.000808383	0.0232305
Pdk1	pyruvate dehydrogenase kinase, isoenzyme 1	ENSMUSG00000006494	0.713604	0.000219675	0.011506
Sypl	synaptophysin-like protein	ENSMUSG00000020570	0.713545	0.0052996	0.0558759
2010315B03Rik	RIKEN cDNA 2010315B03 gene	ENSMUSG00000074829	0.713488	0.0514284	0.158014
Zfp455	zinc finger protein 455	ENSMUSG00000051037	0.713398	0.149308	0.283486
Slc37a4	solute carrier family 37 (glucose-6-phosphate transporter), member 4	ENSMUSG00000032114	0.713392	0.0024399	0.0377966
Herc6	hect domain and RLD 6	ENSMUSG00000029798	0.713075	0.0195137	0.0990969
Paip2	polyadenylate-binding protein-interacting protein 2	ENSMUSG00000037058	0.713043	0.0430244	0.145437
Rnft1	ring finger protein, transmembrane 1	ENSMUSG00000020521	0.713005	0.0107321	0.0751302
Tmem70	transmembrane protein 70	ENSMUSG00000025940	0.712935	0.0906025	0.211604
Dmxl1	Dmx-like 1	ENSMUSG00000037416	0.712741	0.0222547	0.105521
Ythdf3	YTH domain family 3	ENSMUSG00000047213	0.711732	0.00944751	0.0714825
Mettl23	methyltransferase like 23	ENSMUSG00000090266	0.711584	0.0313805	0.124588
C1galt1	core 1 synthase, glycoprotein-N-acetylgalactosamine 3-beta-galactosyltransferase, 1	ENSMUSG00000042460	0.711559	0.0483556	0.153154
Mlycd	malonyl-CoA decarboxylase	ENSMUSG00000074064	0.711453	0.0321916	0.126313
Nfs1	nitrogen fixation gene 1 (S. cerevisiae)	ENSMUSG00000027618	0.711418	0.0848826	0.203961
Tsga10	testis specific 10	ENSMUSG00000060771	0.710942	0.0426566	0.144726
NA	NA	ENSMUSG00000085492	0.710753	0.0122333	0.0802738
NA	NA	ENSMUSG00000085558	0.710649	0.0130812	0.0826285
Paip1	polyadenylate binding protein-interacting protein 1	ENSMUSG00000025451	0.710631	0.0196293	0.0991105
Txnl4b	thioredoxin-like 4B	ENSMUSG00000031723	0.709813	0.02292	0.106691
Tceanc	transcription elongation factor A (SII) N-terminal and central domain containing	ENSMUSG00000051224	0.709654	0.0142388	0.0857417
Tmco6	transmembrane and coiled-coil domains 6	ENSMUSG00000006850	0.709517	0.00274523	0.0399411
NA	NA	ENSMUSG00000085404	0.708957	0.0700792	0.183736
Mettl20	methyltransferase like 20	ENSMUSG00000039958	0.708742	0.0225274	0.106137
Ggnbp1	gametogenetin binding protein 1	ENSMUSG00000048731	0.708631	0.00414556	0.0492676
Wwp1	WW domain containing E3 ubiquitin protein ligase 1	ENSMUSG00000041058	0.708481	0.00212642	0.0356849
Shoc2	soc-2 (suppressor of clear) homolog (C. elegans)	ENSMUSG00000024976	0.708396	0.0153755	0.088959
Tsku	tsukushi, small leucine rich proteoglycan	ENSMUSG00000049580	0.7082	0.0366791	0.134152
Fkbp3	FK506 binding protein 3	ENSMUSG00000020949	0.707665	0.0650085	0.177007
Yars2	tyrosyl-tRNA synthetase 2 (mitochondrial)	ENSMUSG00000022792	0.707547	0.0299781	0.121607
NA	NA	ENSMUSG00000097321	0.707192	0.0400987	0.139982
NA	NA	ENSMUSG00000097101	0.706943	0.00259005	0.0389489
Atp6v0e	ATPase, H+ transporting, lysosomal V0 subunit E	ENSMUSG00000015575	0.706724	0.202969	0.344784
Zbtb41	zinc finger and BTB domain containing 41 homolog	ENSMUSG00000033964	0.706255	0.0376786	0.135487
Paics	phosphoribosylaminoimidazole carboxylase, phosphoribosylaminoribosylaminoimidazole, succinocarboxamide synthetase	ENSMUSG00000029247	0.705804	0.00167668	0.0321921
Msl3	male-specific lethal 3 homolog (Drosophila)	ENSMUSG00000031358	0.705643	0.0182111	0.0964716
Mrpl1	mitochondrial ribosomal protein L1	ENSMUSG00000029486	0.705289	0.00332056	0.0435216
Cnot6l	CCR4-NOT transcription complex, subunit 6-like	ENSMUSG00000034724	0.70514	0.0196181	0.0990969
Smim15	small integral membrane protein 15	ENSMUSG00000071180	0.70466	0.0535997	0.160894
Myo1b	myosin IB	ENSMUSG00000018417	0.704578	0.000386672	0.0158366
Atp5l	ATP synthase, H+ transporting, mitochondrial F0 complex, subunit G	ENSMUSG00000038717	0.704345	0.159657	0.296499
2210404O09Rik	RIKEN cDNA 2210404O09 gene	ENSMUSG00000078546	0.703997	0.150401	0.285069
NA	NA	ENSMUSG00000085189	0.70389	0.0450178	0.148173
NA	NA	ENSMUSG00000085882	0.703438	0.002883	0.0409143
Mtif3	mitochondrial translational initiation factor 3	ENSMUSG00000016510	0.703434	0.0171506	0.0936389
NA	NA	ENSMUSG00000104503	0.703056	0.127329	0.257195
Cep76	centrosomal protein 76	ENSMUSG00000073542	0.702694	0.0275074	0.116368
Gclm	glutamate-cysteine ligase, modifier subunit	ENSMUSG00000028124	0.702653	0.00191923	0.0341398
Hgfac	hepatocyte growth factor activator	ENSMUSG00000029102	0.702508	0.000494992	0.0181593
Slc25a25	solute carrier family 25 (mitochondrial carrier, phosphate carrier), member 25	ENSMUSG00000026819	0.701775	0.0650237	0.177007
Nsa2	NSA2 ribosome biogenesis homolog (S. cerevisiae)	ENSMUSG00000060739	0.701147	0.0048595	0.0534843
Il18	interleukin 18	ENSMUSG00000039217	0.701139	0.00677724	0.0618503
Gpld1	glycosylphosphatidylinositol specific phospholipase D1	ENSMUSG00000021340	0.700919	0.0971337	0.219758
Uba6	ubiquitin-like modifier activating enzyme 6	ENSMUSG00000035898	0.700837	0.00392394	0.0482839
Gm14410	predicted gene 14410	ENSMUSG00000078870	0.700768	0.207322	0.349481
Rdh5	retinol dehydrogenase 5	ENSMUSG00000025350	0.700519	0.00069516	0.0216018
Zfp58	zinc finger protein 58	ENSMUSG00000071291	0.700329	0.0989116	0.222123
NA	NA	ENSMUSG00000092564	0.700304	0.117164	0.244473
Mst1	macrophage stimulating 1 (hepatocyte growth factor-like)	ENSMUSG00000032591	0.699701	0.00144405	0.0301098
Xpo1	exportin 1, CRM1 homolog (yeast)	ENSMUSG00000020290	0.699061	0.0386022	0.137384
St7l	suppression of tumorigenicity 7-like	ENSMUSG00000045576	0.699005	0.0102219	0.0735277
Fbxl5	F-box and leucine-rich repeat protein 5	ENSMUSG00000039753	0.698761	0.0502848	0.156562
Wdr76	WD repeat domain 76	ENSMUSG00000027242	0.698456	0.0103	0.0737374
BC003965	cDNA sequence BC003965	ENSMUSG00000067722	0.698309	0.0294402	0.120291
Gatad1	GATA zinc finger domain containing 1	ENSMUSG00000007415	0.698216	0.00676179	0.0618272
Gpatch11	G patch domain containing 11	ENSMUSG00000050668	0.698	0.000932736	0.0241988
Lsr	lipolysis stimulated lipoprotein receptor	ENSMUSG00000001247	0.69798	0.0010529	0.0253647
Use1	unconventional SNARE in the ER 1 homolog (S. cerevisiae)	ENSMUSG00000002395	0.697809	0.00454266	0.0516821
Dcun1d5	DCN1, defective in cullin neddylation 1, domain containing 5 (S. cerevisiae)	ENSMUSG00000032002	0.69772	0.128835	0.259163
Timm50	translocase of inner mitochondrial membrane 50	ENSMUSG00000003438	0.697475	0.00585018	0.0578351
Elovl6	ELOVL family member 6, elongation of long chain fatty acids (yeast)	ENSMUSG00000041220	0.697456	0.00366127	0.0462827
Usp1	ubiquitin specific peptidase 1	ENSMUSG00000028560	0.697101	0.0680767	0.181224
Tnpo1	transportin 1	ENSMUSG00000009470	0.696967	0.0478331	0.152554
Carf	calcium response factor	ENSMUSG00000026017	0.69648	0.0305179	0.122607
Thtpa	thiamine triphosphatase	ENSMUSG00000045691	0.696397	8.01476e-05	0.00751655
Zfp292	zinc finger protein 292	ENSMUSG00000039967	0.696389	0.0124873	0.0808485
Tm2d1	TM2 domain containing 1	ENSMUSG00000028563	0.696335	0.0618768	0.172772
Kcnh7	potassium voltage-gated channel, subfamily H (eag-related), member 7	ENSMUSG00000059742	0.69602	0.00675633	0.0618272
Stag1	stromal antigen 1	ENSMUSG00000037286	0.69569	0.0210655	0.102669
Tfam	transcription factor A, mitochondrial	ENSMUSG00000003923	0.69553	0.0216986	0.10421
Ppil6	peptidylprolyl isomerase (cyclophilin)-like 6	ENSMUSG00000078451	0.695011	0.0441877	0.147151
Qdpr	quinoid dihydropteridine reductase	ENSMUSG00000015806	0.694979	0.00125196	0.0276707
Pnpla3	patatin-like phospholipase domain containing 3	ENSMUSG00000041653	0.694733	0.165674	0.303383
Snx13	sorting nexin 13	ENSMUSG00000020590	0.69466	0.0236835	0.108067
Mthfsl	5, 10-methenyltetrahydrofolate synthetase-like	ENSMUSG00000079427	0.694026	0.0158172	0.0903099
Itfg1	integrin alpha FG-GAP repeat containing 1	ENSMUSG00000031703	0.693884	0.0355987	0.132683
Smim13	small integral membrane protein 13	ENSMUSG00000091264	0.693731	0.0475219	0.152238
Mvk	mevalonate kinase	ENSMUSG00000041939	0.693568	0.00600809	0.0584389
mt-Co3	mitochondrially encoded cytochrome c oxidase III	ENSMUSG00000064358	0.693482	0.135971	0.267802
Tmem41b	transmembrane protein 41B	ENSMUSG00000047554	0.693372	0.0053028	0.0558759
Osgepl1	O-sialoglycoprotein endopeptidase-like 1	ENSMUSG00000026096	0.69332	0.028734	0.119033
NA	NA	ENSMUSG00000085776	0.693207	0.0740999	0.188934
Slc35a3	solute carrier family 35 (UDP-N-acetylglucosamine (UDP-GlcNAc) transporter), member 3	ENSMUSG00000027957	0.693144	0.0204432	0.101159
Slc17a2	solute carrier family 17 (sodium phosphate), member 2	ENSMUSG00000036110	0.692733	0.00278296	0.0402724
Pts	6-pyruvoyl-tetrahydropterin synthase	ENSMUSG00000032067	0.692404	0.00659515	0.061257
Rsrc2	arginine/serine-rich coiled-coil 2	ENSMUSG00000029422	0.692178	0.0100941	0.0732103
Aldh6a1	aldehyde dehydrogenase family 6, subfamily A1	ENSMUSG00000021238	0.691734	0.00103835	0.0251427
Ell2	elongation factor RNA polymerase II 2	ENSMUSG00000001542	0.691146	0.0018157	0.0333957
Manf	mesencephalic astrocyte-derived neurotrophic factor	ENSMUSG00000032575	0.690995	0.0101722	0.0733458
Zfp157	zinc finger protein 157	ENSMUSG00000036898	0.690994	0.0480516	0.152691
Cfap97	cilia and flagella associated protein 97	ENSMUSG00000031631	0.690793	0.0101275	0.0732533
Bdnf	brain derived neurotrophic factor	ENSMUSG00000048482	0.69071	0.0580525	0.167573
mt-Co1	mitochondrially encoded cytochrome c oxidase I	ENSMUSG00000064351	0.690526	0.00233827	0.0373848
Phf7	PHD finger protein 7	ENSMUSG00000021902	0.69019	0.0249073	0.110416
NA	NA	ENSMUSG00000098747	0.690085	0.00201958	0.0346927
Atg101	autophagy related 101	ENSMUSG00000037204	0.689947	0.0429029	0.145313
Cyp2d40	cytochrome P450, family 2, subfamily d, polypeptide 40	ENSMUSG00000068083	0.689883	0.0243206	0.109281
Adal	adenosine deaminase-like	ENSMUSG00000027259	0.689761	0.0350499	0.131841
Fastkd5	FAST kinase domains 5	ENSMUSG00000079043	0.689754	0.0358887	0.133191
Coq9	coenzyme Q9 homolog (yeast)	ENSMUSG00000031782	0.689579	0.0191252	0.0982084
NA	NA	ENSMUSG00000079045	0.689384	0.00802206	0.066281
Slc9a3r1	solute carrier family 9 (sodium/hydrogen exchanger), member 3 regulator 1	ENSMUSG00000020733	0.689183	0.000178068	0.0104728
Polr2i	polymerase (RNA) II (DNA directed) polypeptide I	ENSMUSG00000019738	0.68903	0.0665331	0.179192
NA	NA	ENSMUSG00000073374	0.688716	0.356827	0.499848
Adk	adenosine kinase	ENSMUSG00000039197	0.68841	0.00546343	0.056507
Tmx1	thioredoxin-related transmembrane protein 1	ENSMUSG00000021072	0.688209	0.00521239	0.0554815
Crebzf	CREB/ATF bZIP transcription factor	ENSMUSG00000051451	0.688126	0.043034	0.145437
Cdc73	cell division cycle 73, Paf1/RNA polymerase II complex component	ENSMUSG00000026361	0.687904	0.00313219	0.0427782
Enpp2	ectonucleotide pyrophosphatase/phosphodiesterase 2	ENSMUSG00000022425	0.687851	0.00162832	0.0318443
Smpdl3a	sphingomyelin phosphodiesterase, acid-like 3A	ENSMUSG00000019872	0.687761	0.0934729	0.215337
C330018D20Rik	RIKEN cDNA C330018D20 gene	ENSMUSG00000024592	0.687559	0.0373646	0.134952
Ube2g2	ubiquitin-conjugating enzyme E2G 2	ENSMUSG00000009293	0.687259	0.0226025	0.10628
Ergic2	ERGIC and golgi 2	ENSMUSG00000030304	0.686593	0.0430757	0.145437
NA	NA	ENSMUSG00000085873	0.685917	0.00383528	0.0475301
NA	NA	ENSMUSG00000093483	0.685602	0.0573994	0.1665
NA	NA	ENSMUSG00000085923	0.685261	0.0132109	0.0829296
Mrpl47	mitochondrial ribosomal protein L47	ENSMUSG00000037531	0.685188	0.0263605	0.113417
Leo1	Leo1, Paf1/RNA polymerase II complex component, homolog (S. cerevisiae)	ENSMUSG00000042487	0.685143	0.000745722	0.0221641
Asap3	ArfGAP with SH3 domain, ankyrin repeat and PH domain 3	ENSMUSG00000036995	0.685096	0.00276714	0.0401336
Mtrf1l	mitochondrial translational release factor 1-like	ENSMUSG00000019774	0.684846	0.0125234	0.0808485
Gpt	glutamic pyruvic transaminase, soluble	ENSMUSG00000022546	0.684457	0.000212247	0.0114512
Endog	endonuclease G	ENSMUSG00000015337	0.684435	0.00162024	0.0318443
Yae1d1	Yae1 domain containing 1	ENSMUSG00000075054	0.684165	0.0245121	0.109821
AI317395	expressed sequence AI317395	ENSMUSG00000038522	0.683754	9.84896e-05	0.00801568
Ppp1cc	protein phosphatase 1, catalytic subunit, gamma isoform	ENSMUSG00000004455	0.683446	0.0873789	0.207072
NA	NA	ENSMUSG00000057359	0.68323	0.0694065	0.182976
Lrp11	low density lipoprotein receptor-related protein 11	ENSMUSG00000019796	0.683013	0.00867489	0.0686082
Tyw5	tRNA-yW synthesizing protein 5	ENSMUSG00000048495	0.682708	0.119248	0.247186
Tpd52l1	tumor protein D52-like 1	ENSMUSG00000000296	0.682518	0.00942762	0.0714825
mt-Nd5	mitochondrially encoded NADH dehydrogenase 5	ENSMUSG00000064367	0.682231	0.0198631	0.0997685
Zfp397	zinc finger protein 397	ENSMUSG00000024276	0.682119	0.0300084	0.121607
D15Ertd621e	DNA segment, Chr 15, ERATO Doi 621, expressed	ENSMUSG00000037119	0.681781	0.0160266	0.090944
NA	NA	ENSMUSG00000056579	0.681762	0.0198995	0.0997716
Fam72a	family with sequence similarity 72, member A	ENSMUSG00000055184	0.681094	0.100305	0.223643
Crip2	cysteine rich protein 2	ENSMUSG00000006356	0.68106	0.000749862	0.0222395
Zfp191	zinc finger protein 191	ENSMUSG00000051469	0.680981	0.0431897	0.145567
Pcyt2	phosphate cytidylyltransferase 2, ethanolamine	ENSMUSG00000025137	0.680587	0.00730588	0.0632599
Rbp4	retinol binding protein 4, plasma	ENSMUSG00000024990	0.680443	0.000626065	0.0207834
NA	NA	ENSMUSG00000024845	0.679973	0.0541224	0.161533
AW549877	expressed sequence AW549877	ENSMUSG00000041935	0.679495	0.0121148	0.0799211
Fuom	fucose mutarotase	ENSMUSG00000025466	0.67946	0.0288794	0.119146
Acss3	acyl-CoA synthetase short-chain family member 3	ENSMUSG00000035948	0.678835	0.0297534	0.12097
Ptges2	prostaglandin E synthase 2	ENSMUSG00000026820	0.678424	0.0418755	0.143353
Arl5a	ADP-ribosylation factor-like 5A	ENSMUSG00000036093	0.678387	0.0179498	0.0959352
Slc5a3	solute carrier family 5 (inositol transporters), member 3	ENSMUSG00000089774	0.678272	0.0577852	0.167061
Pkn2	protein kinase N2	ENSMUSG00000004591	0.678177	0.0267545	0.114458
Pfdn1	prefoldin 1	ENSMUSG00000024346	0.677988	0.0596665	0.169904
Eif2s3y	eukaryotic translation initiation factor 2, subunit 3, structural gene Y-linked	ENSMUSG00000069049	0.677979	0.0370916	0.134764
Zfp963	zinc finger protein 963	ENSMUSG00000092260	0.677918	0.00484989	0.0534257
Akr1c20	aldo-keto reductase family 1, member C20	ENSMUSG00000054757	0.677721	0.123996	0.252912
mt-Cytb	mitochondrially encoded cytochrome b	ENSMUSG00000064370	0.677657	0.0294046	0.120208
Tmem161b	transmembrane protein 161B	ENSMUSG00000035762	0.677369	0.0561227	0.164744
Elmod2	ELMO/CED-12 domain containing 2	ENSMUSG00000035151	0.676829	0.0118872	0.0790205
Mrps24	mitochondrial ribosomal protein S24	ENSMUSG00000020477	0.67677	0.0204239	0.101108
Smarce1	SWI/SNF related, matrix associated, actin dependent regulator of chromatin, subfamily e, member 1	ENSMUSG00000037935	0.676735	0.0128385	0.0815924
Caap1	caspase activity and apoptosis inhibitor 1	ENSMUSG00000028578	0.676599	0.0396354	0.139276
Thoc7	THO complex 7 homolog (Drosophila)	ENSMUSG00000053453	0.676447	0.0528666	0.160009
Ifi44	interferon-induced protein 44	ENSMUSG00000028037	0.676323	0.0503569	0.156601
Ripk1	receptor (TNFRSF)-interacting serine-threonine kinase 1	ENSMUSG00000021408	0.676282	0.0190614	0.0981789
Arl6ip6	ADP-ribosylation factor-like 6 interacting protein 6	ENSMUSG00000026960	0.676211	0.0214815	0.10389
Cd320	CD320 antigen	ENSMUSG00000002308	0.676049	0.00822622	0.0667719
Plg	plasminogen	ENSMUSG00000059481	0.675836	0.00612307	0.0588903
Cops2	COP9 (constitutive photomorphogenic) homolog, subunit 2 (Arabidopsis thaliana)	ENSMUSG00000027206	0.675613	0.0227115	0.106384
Rpl39	ribosomal protein L39	ENSMUSG00000079641	0.675329	0.062964	0.173884
Cldn12	claudin 12	ENSMUSG00000046798	0.674933	0.000976419	0.0244638
Klhl15	kelch-like 15	ENSMUSG00000043929	0.674882	0.054241	0.161802
Rpl31	ribosomal protein L31	ENSMUSG00000073702	0.674787	0.0867145	0.20628
Rpl22	ribosomal protein L22	ENSMUSG00000028936	0.674741	0.0600651	0.170422
Zfp229	zinc finger protein 229	ENSMUSG00000061544	0.674157	0.033546	0.129067
Tfb1m	transcription factor B1, mitochondrial	ENSMUSG00000036983	0.673822	0.0115244	0.0778389
Rmdn2	regulator of microtubule dynamics 2	ENSMUSG00000036368	0.673523	0.0146355	0.0868376
NA	NA	ENSMUSG00000087174	0.673099	0.0528804	0.160013
Rnf181	ring finger protein 181	ENSMUSG00000055850	0.673068	0.00336129	0.0437662
NA	NA	ENSMUSG00000071567	0.67289	0.0987834	0.221951
Dpy19l4	dpy-19-like 4 (C. elegans)	ENSMUSG00000045205	0.672859	0.0347525	0.131321
Sdhaf1	succinate dehydrogenase complex assembly factor 1	ENSMUSG00000074211	0.672782	0.122907	0.251652
NA	NA	ENSMUSG00000101458	0.672529	0.0788914	0.195678
NA	NA	ENSMUSG00000099843	0.672398	0.0352027	0.132139
Utp14b	UTP14, U3 small nucleolar ribonucleoprotein, homolog B (yeast)	ENSMUSG00000079470	0.672243	0.011208	0.0766556
Gimap9	GTPase, IMAP family member 9	ENSMUSG00000051124	0.672225	0.0210664	0.102669
Bad	BCL2-associated agonist of cell death	ENSMUSG00000024959	0.672186	0.0206364	0.101552
Tkfc	triokinase, FMN cyclase	ENSMUSG00000034371	0.672106	0.023887	0.108421
Prkaa2	protein kinase, AMP-activated, alpha 2 catalytic subunit	ENSMUSG00000028518	0.671976	0.00618994	0.059171
NA	NA	ENSMUSG00000106464	0.671266	0.0720026	0.185628
Atp8b1	ATPase, class I, type 8B, member 1	ENSMUSG00000039529	0.671238	0.0029242	0.0411224
Gfer	growth factor, erv1 (S. cerevisiae)-like (augmenter of liver regeneration)	ENSMUSG00000040888	0.671164	0.00659793	0.061257
Slc22a30	solute carrier family 22, member 30	ENSMUSG00000052562	0.670849	0.00321969	0.0430262
Gm826	predicted gene 826	ENSMUSG00000074623	0.670798	0.0163649	0.0920359
Ranbp6	RAN binding protein 6	ENSMUSG00000074909	0.6701	0.0217053	0.10421
Gm14326	predicted gene 14326	ENSMUSG00000078862	0.669844	0.153531	0.289386
NA	NA	ENSMUSG00000106744	0.669756	0.0059866	0.0584222
Fance	Fanconi anemia, complementation group E	ENSMUSG00000007570	0.669632	0.0702326	0.183895
Tm6sf2	transmembrane 6 superfamily member 2	ENSMUSG00000036151	0.66961	0.00508134	0.054622
NA	NA	ENSMUSG00000097059	0.669427	0.0424597	0.144365
Tmem9	transmembrane protein 9	ENSMUSG00000026411	0.669314	0.0469203	0.151507
Ppp3r1	protein phosphatase 3, regulatory subunit B, alpha isoform (calcineurin B, type I)	ENSMUSG00000033953	0.66927	0.0403379	0.140378
Pex2	peroxisomal biogenesis factor 2	ENSMUSG00000040374	0.668792	0.012019	0.0796298
Sardh	sarcosine dehydrogenase	ENSMUSG00000009614	0.668111	0.0298591	0.121261
Aadat	aminoadipate aminotransferase	ENSMUSG00000057228	0.667746	0.00235638	0.0375075
Mrps35	mitochondrial ribosomal protein S35	ENSMUSG00000040112	0.667413	0.00746885	0.0638235
Dctpp1	dCTP pyrophosphatase 1	ENSMUSG00000042462	0.666587	0.0103218	0.0738267
Zfp354b	zinc finger protein 354B	ENSMUSG00000020335	0.666448	0.147026	0.280808
Gprin3	GPRIN family member 3	ENSMUSG00000045441	0.666431	0.0504609	0.156601
Gm527	predicted gene 527	ENSMUSG00000047227	0.666106	0.0721135	0.185771
Depdc7	DEP domain containing 7	ENSMUSG00000027173	0.666031	0.0639868	0.175486
Lamtor1	late endosomal/lysosomal adaptor, MAPK and MTOR activator 1	ENSMUSG00000030842	0.665807	0.0238949	0.108421
Trim13	tripartite motif-containing 13	ENSMUSG00000035235	0.665527	0.0870569	0.206697
Impad1	inositol monophosphatase domain containing 1	ENSMUSG00000066324	0.665526	0.0761539	0.1917
Fam174a	family with sequence similarity 174, member A	ENSMUSG00000051185	0.665133	0.130474	0.261061
Lrrc41	leucine rich repeat containing 41	ENSMUSG00000028703	0.664955	0.0238259	0.108239
Slc30a4	solute carrier family 30 (zinc transporter), member 4	ENSMUSG00000005802	0.664581	0.0930697	0.214979
Med21	mediator complex subunit 21	ENSMUSG00000030291	0.66438	0.1766	0.315228
Crebrf	CREB3 regulatory factor	ENSMUSG00000048249	0.664363	0.0262792	0.113317
Rab8a	RAB8A, member RAS oncogene family	ENSMUSG00000003037	0.664288	0.0153598	0.088942
Rdh14	retinol dehydrogenase 14 (all-trans and 9-cis)	ENSMUSG00000020621	0.664099	0.0609663	0.171402
Naa38	N(alpha)-acetyltransferase 38, NatC auxiliary subunit	ENSMUSG00000059278	0.663724	0.0947512	0.216707
Zfp938	zinc finger protein 938	ENSMUSG00000062931	0.662883	0.129534	0.260042
Ado	2-aminoethanethiol (cysteamine) dioxygenase	ENSMUSG00000057134	0.662218	0.014988	0.0877407
Rnaseh2c	ribonuclease H2, subunit C	ENSMUSG00000024925	0.66177	0.0342652	0.13023
Bbs12	Bardet-Biedl syndrome 12 (human)	ENSMUSG00000051444	0.661727	0.3312	0.475637
Mphosph10	M-phase phosphoprotein 10 (U3 small nucleolar ribonucleoprotein)	ENSMUSG00000030521	0.661453	0.0445649	0.147785
Ftsj1	FtsJ homolog 1 (E. coli)	ENSMUSG00000031171	0.661258	0.000566753	0.0196165
E030030I06Rik	RIKEN cDNA E030030I06 gene	ENSMUSG00000097327	0.660974	0.0381817	0.136613
Zfp524	zinc finger protein 524	ENSMUSG00000051184	0.660834	0.019751	0.0995168
Polr2m	polymerase (RNA) II (DNA directed) polypeptide M	ENSMUSG00000032199	0.660697	0.00103939	0.0251427
Prpf40a	PRP40 pre-mRNA processing factor 40 homolog A (yeast)	ENSMUSG00000061136	0.660146	0.00569308	0.0574703
Chchd3	coiled-coil-helix-coiled-coil-helix domain containing 3	ENSMUSG00000053768	0.660086	0.0124156	0.080678
Lsm5	LSM5 homolog, U6 small nuclear RNA associated (S. cerevisiae)	ENSMUSG00000091625	0.659297	0.10185	0.225706
Larp4	La ribonucleoprotein domain family, member 4	ENSMUSG00000023025	0.659054	0.0409024	0.141261
2410004B18Rik	RIKEN cDNA 2410004B18 gene	ENSMUSG00000036873	0.658945	0.0333357	0.128856
Mpp5	membrane protein, palmitoylated 5 (MAGUK p55 subfamily member 5)	ENSMUSG00000021112	0.658786	0.0154904	0.0893189
Hspa8	heat shock protein 8	ENSMUSG00000015656	0.658174	0.00399085	0.0488905
Spns2	spinster homolog 2	ENSMUSG00000040447	0.657936	0.0019541	0.0343309
Echdc3	enoyl Coenzyme A hydratase domain containing 3	ENSMUSG00000039063	0.657907	0.00107556	0.0255617
Erlin1	ER lipid raft associated 1	ENSMUSG00000025198	0.657656	0.022843	0.106621
Actr10	ARP10 actin-related protein 10	ENSMUSG00000021076	0.657407	0.035711	0.132846
Mylpf	myosin light chain, phosphorylatable, fast skeletal muscle	ENSMUSG00000030672	0.657132	0.0819527	0.199807
Gabarap	gamma-aminobutyric acid receptor associated protein	ENSMUSG00000018567	0.65698	0.0638787	0.175328
Ndufs3	NADH dehydrogenase (ubiquinone) Fe-S protein 3	ENSMUSG00000005510	0.656839	0.00694691	0.0621195
Txndc15	thioredoxin domain containing 15	ENSMUSG00000021497	0.656811	0.00219021	0.0361476
NA	NA	ENSMUSG00000086841	0.656338	0.109679	0.235003
Prpsap2	phosphoribosyl pyrophosphate synthetase-associated protein 2	ENSMUSG00000020528	0.656051	0.0770128	0.192879
Igbp1	immunoglobulin (CD79A) binding protein 1	ENSMUSG00000031221	0.655742	0.0122983	0.0804435
Iqcg	IQ motif containing G	ENSMUSG00000035578	0.655671	0.0373192	0.134893
Jtb	jumping translocation breakpoint	ENSMUSG00000027937	0.655456	0.0347202	0.131316
Ccnf	cyclin F	ENSMUSG00000072082	0.655369	0.00330438	0.043515
NA	NA	ENSMUSG00000097340	0.655275	0.0308931	0.12336
Tomm20	translocase of outer mitochondrial membrane 20 homolog (yeast)	ENSMUSG00000093904	0.655171	0.0203923	0.101051
Phip	pleckstrin homology domain interacting protein	ENSMUSG00000032253	0.655083	0.0535007	0.160873
mt-Nd2	mitochondrially encoded NADH dehydrogenase 2	ENSMUSG00000064345	0.654927	0.0179121	0.0958073
NA	NA	ENSMUSG00000084983	0.654663	0.0170523	0.0933306
N4bp2	NEDD4 binding protein 2	ENSMUSG00000037795	0.654541	0.00283043	0.0405465
Ar	androgen receptor	ENSMUSG00000046532	0.654527	0.00639265	0.0604016
Dpyd	dihydropyrimidine dehydrogenase	ENSMUSG00000033308	0.654053	0.0016176	0.0318443
Slc2a2	solute carrier family 2 (facilitated glucose transporter), member 2	ENSMUSG00000027690	0.653869	0.00180066	0.0333687
Slf1	SMC5-SMC6 complex localization factor 1	ENSMUSG00000021597	0.653784	0.106134	0.230071
Nthl1	nth (endonuclease III)-like 1 (E.coli)	ENSMUSG00000041429	0.65368	0.0398372	0.139455
Cox5b	cytochrome c oxidase subunit Vb	ENSMUSG00000061518	0.653502	0.00672787	0.0617223
Tysnd1	trypsin domain containing 1	ENSMUSG00000020087	0.652875	0.00543922	0.0563827
Zfyve9	zinc finger, FYVE domain containing 9	ENSMUSG00000034557	0.652286	0.000743982	0.0221598
Ube2d3	ubiquitin-conjugating enzyme E2D 3	ENSMUSG00000078578	0.652178	0.0102753	0.0737325
2810004N23Rik	RIKEN cDNA 2810004N23 gene	ENSMUSG00000031984	0.651986	0.0018632	0.033538
Dohh	deoxyhypusine hydroxylase/monooxygenase	ENSMUSG00000078440	0.651513	0.0472953	0.152128
2010107G23Rik	RIKEN cDNA 2010107G23 gene	ENSMUSG00000020083	0.651492	0.0766071	0.19221
Gsta1	glutathione S-transferase, alpha 1 (Ya)	ENSMUSG00000074183	0.651364	0.103627	0.227474
Rab1b	RAB1B, member RAS oncogene family	ENSMUSG00000024870	0.651259	0.0939936	0.21607
Grcc10	gene rich cluster, C10 gene	ENSMUSG00000072772	0.650953	0.0333466	0.128856
Glipr2	GLI pathogenesis-related 2	ENSMUSG00000028480	0.650929	0.067515	0.1805
Clpp	caseinolytic mitochondrial matrix peptidase proteolytic subunit	ENSMUSG00000002660	0.650911	0.0376607	0.135457
Gid8	GID complex subunit 8 homolog (S. cerevisiae)	ENSMUSG00000027573	0.650792	0.00406524	0.049145
Trnt1	tRNA nucleotidyl transferase, CCA-adding, 1	ENSMUSG00000013736	0.650385	0.0188974	0.0978996
Ankra2	ankyrin repeat, family A (RFXANK-like), 2	ENSMUSG00000021661	0.649819	0.0591395	0.169388
Tom1l1	target of myb1-like 1 (chicken)	ENSMUSG00000020541	0.649483	0.0222937	0.105521
Mtrf1	mitochondrial translational release factor 1	ENSMUSG00000022022	0.649337	0.0282569	0.11817
Ptar1	protein prenyltransferase alpha subunit repeat containing 1	ENSMUSG00000074925	0.649268	0.0142046	0.0856621
1700029J07Rik	RIKEN cDNA 1700029J07 gene	ENSMUSG00000071103	0.649121	0.102651	0.226554
Gm9958	predicted gene 9958	ENSMUSG00000054945	0.648888	0.118373	0.246146
Yif1b	Yip1 interacting factor homolog B (S. cerevisiae)	ENSMUSG00000030588	0.648752	0.00492203	0.0538224
Heatr3	HEAT repeat containing 3	ENSMUSG00000031657	0.648617	0.0117545	0.0787416
Esrra	estrogen related receptor, alpha	ENSMUSG00000024955	0.648536	0.0285724	0.118808
Zfp715	zinc finger protein 715	ENSMUSG00000012640	0.648485	0.132566	0.263659
Bnip3l	BCL2/adenovirus E1B interacting protein 3-like	ENSMUSG00000022051	0.648407	0.0448762	0.14799
Cox11	cytochrome c oxidase assembly protein 11	ENSMUSG00000020544	0.648172	0.0186016	0.0971737
Coq3	coenzyme Q3 homolog, methyltransferase (yeast)	ENSMUSG00000028247	0.648144	0.163179	0.300614
Mybl1	myeloblastosis oncogene-like 1	ENSMUSG00000025912	0.647793	0.320649	0.465107
Foxo4	forkhead box O4	ENSMUSG00000042903	0.647716	0.000513947	0.0184808
NA	NA	ENSMUSG00000087269	0.647701	0.0597007	0.169904
Rnd1	Rho family GTPase 1	ENSMUSG00000054855	0.647678	0.00369707	0.0464679
Acot4	acyl-CoA thioesterase 4	ENSMUSG00000052392	0.647434	0.008481	0.0677838
Hyou1	hypoxia up-regulated 1	ENSMUSG00000032115	0.647095	0.00281005	0.0404601
Ugt2b35	UDP glucuronosyltransferase 2 family, polypeptide B35	ENSMUSG00000035811	0.646961	0.103672	0.227474
Tpd52l2	tumor protein D52-like 2	ENSMUSG00000000827	0.646886	0.072008	0.185628
Exosc5	exosome component 5	ENSMUSG00000061286	0.646848	0.05861	0.168654
B3gat3	beta-1,3-glucuronyltransferase 3 (glucuronosyltransferase I)	ENSMUSG00000071649	0.646745	0.052972	0.160064
Eef1e1	eukaryotic translation elongation factor 1 epsilon 1	ENSMUSG00000001707	0.64665	0.0125599	0.0809328
Rnf187	ring finger protein 187	ENSMUSG00000020496	0.646262	0.000738621	0.0220826
Cd151	CD151 antigen	ENSMUSG00000025510	0.645604	0.178099	0.31664
Ndufv2	NADH dehydrogenase (ubiquinone) flavoprotein 2	ENSMUSG00000024099	0.64557	0.0463769	0.150625
mt-Nd1	mitochondrially encoded NADH dehydrogenase 1	ENSMUSG00000064341	0.645114	0.00620126	0.0591977
Otud6b	OTU domain containing 6B	ENSMUSG00000040550	0.644944	0.00595707	0.0584222
Urad	ureidoimidazoline (2-oxo-4-hydroxy-4-carboxy-5) decarboxylase	ENSMUSG00000075543	0.644919	0.0148666	0.0874705
Pa2g4	proliferation-associated 2G4	ENSMUSG00000025364	0.644405	0.00968634	0.0720702
BC005624	cDNA sequence BC005624	ENSMUSG00000026851	0.644297	0.00674293	0.0618177
Cfl2	cofilin 2, muscle	ENSMUSG00000062929	0.64398	0.0105182	0.0744479
Dcxr	dicarbonyl L-xylulose reductase	ENSMUSG00000039450	0.643832	0.00837446	0.0674623
Xiap	X-linked inhibitor of apoptosis	ENSMUSG00000025860	0.643704	0.0168542	0.0930283
Crem	cAMP responsive element modulator	ENSMUSG00000063889	0.64325	0.00693438	0.0621195
NA	NA	ENSMUSG00000102562	0.643139	0.340005	0.484523
Rps3	ribosomal protein S3	ENSMUSG00000030744	0.643107	0.029143	0.119689
Mut	methylmalonyl-Coenzyme A mutase	ENSMUSG00000023921	0.642973	0.00666456	0.0615873
Med6	mediator complex subunit 6	ENSMUSG00000002679	0.642807	0.114843	0.241428
Ccdc51	coiled-coil domain containing 51	ENSMUSG00000025645	0.642749	0.187129	0.326693
Ppil3	peptidylprolyl isomerase (cyclophilin)-like 3	ENSMUSG00000026035	0.642641	0.0512719	0.15776
Rprd1a	regulation of nuclear pre-mRNA domain containing 1A	ENSMUSG00000040446	0.642589	0.00228373	0.0370928
1700030K09Rik	RIKEN cDNA 1700030K09 gene	ENSMUSG00000052794	0.642369	0.0167762	0.0930193
Atp5g2	ATP synthase, H+ transporting, mitochondrial F0 complex, subunit C2 (subunit 9)	ENSMUSG00000062683	0.642218	0.0286647	0.118943
Atp5c1	ATP synthase, H+ transporting, mitochondrial F1 complex, gamma polypeptide 1	ENSMUSG00000025781	0.64207	0.00371612	0.0465942
Tm4sf4	transmembrane 4 superfamily member 4	ENSMUSG00000027801	0.642	0.00525739	0.0557468
NA	NA	ENSMUSG00000086859	0.641726	0.100116	0.22342
Rnf170	ring finger protein 170	ENSMUSG00000013878	0.641648	0.0204523	0.101168
Pmpcb	peptidase (mitochondrial processing) beta	ENSMUSG00000029017	0.641513	0.070867	0.184559
Snrnp27	small nuclear ribonucleoprotein 27 (U4/U6.U5)	ENSMUSG00000001158	0.641407	0.0666363	0.179316
Gfod2	glucose-fructose oxidoreductase domain containing 2	ENSMUSG00000013150	0.641394	0.012536	0.0808548
Cyp2c70	cytochrome P450, family 2, subfamily c, polypeptide 70	ENSMUSG00000060613	0.640998	0.0276445	0.116663
Yod1	YOD1 OTU deubiquitinating enzyme 1 homologue (S. cerevisiae)	ENSMUSG00000046404	0.640822	0.00787584	0.0656163
Rpl26	ribosomal protein L26	ENSMUSG00000060938	0.640632	0.0486903	0.153796
Gtf2a2	general transcription factor II A, 2	ENSMUSG00000033543	0.640591	0.00786395	0.0656163
Pfdn2	prefoldin 2	ENSMUSG00000006412	0.640455	0.000904575	0.0240067
Rpp38	ribonuclease P/MRP 38 subunit	ENSMUSG00000049950	0.640382	0.139662	0.271766
Klc4	kinesin light chain 4	ENSMUSG00000003546	0.640329	0.0127379	0.0814159
Slc6a12	solute carrier family 6 (neurotransmitter transporter, betaine/GABA), member 12	ENSMUSG00000030109	0.640295	0.00047421	0.0178329
Rnf128	ring finger protein 128	ENSMUSG00000031438	0.640103	0.0131179	0.0826371
Cbwd1	COBW domain containing 1	ENSMUSG00000024878	0.639995	0.0340815	0.12989
Crb3	crumbs family member 3	ENSMUSG00000044279	0.639568	0.0122297	0.0802738
Cenpm	centromere protein M	ENSMUSG00000068101	0.639248	0.267994	0.413385
Tgtp2	T cell specific GTPase 2	ENSMUSG00000078921	0.638613	0.264501	0.409802
Rnf103	ring finger protein 103	ENSMUSG00000052656	0.638465	0.00199757	0.034595
Mob2	MOB kinase activator 2	ENSMUSG00000025147	0.638329	0.0430374	0.145437
Igfals	insulin-like growth factor binding protein, acid labile subunit	ENSMUSG00000046070	0.638306	0.0125719	0.0809362
Ube2e1	ubiquitin-conjugating enzyme E2E 1	ENSMUSG00000021774	0.638245	0.0129708	0.0822076
Glrx	glutaredoxin	ENSMUSG00000021591	0.637905	0.0858517	0.205134
Pop1	processing of precursor 1, ribonuclease P/MRP family, (S. cerevisiae)	ENSMUSG00000022325	0.637671	0.0240423	0.108629
Dtwd1	DTW domain containing 1	ENSMUSG00000023330	0.637457	0.0142688	0.0858067
Tcaim	T cell activation inhibitor, mitochondrial	ENSMUSG00000046603	0.637379	0.00503498	0.0545129
Tmf1	TATA element modulatory factor 1	ENSMUSG00000030059	0.637078	0.074029	0.188848
Fdps	farnesyl diphosphate synthetase	ENSMUSG00000059743	0.637054	0.00249531	0.0381897
Ndfip1	Nedd4 family interacting protein 1	ENSMUSG00000024425	0.636732	0.018423	0.0967872
G630090E17Rik	RIKEN cDNA G630090E17 gene	ENSMUSG00000071335	0.63673	0.0222837	0.105521
Fdx1l	ferredoxin 1-like	ENSMUSG00000079677	0.63633	0.0367297	0.134301
Zc4h2	zinc finger, C4H2 domain containing	ENSMUSG00000035062	0.636214	0.0567671	0.165531
Gm5239	predicted pseudogene 5239	ENSMUSG00000062742	0.635779	0.197553	0.338296
Mocs2	molybdenum cofactor synthesis 2	ENSMUSG00000015536	0.635574	0.00609515	0.0587913
Cdkn1b	cyclin-dependent kinase inhibitor 1B	ENSMUSG00000003031	0.63497	0.0319307	0.125516
Lyrm4	LYR motif containing 4	ENSMUSG00000046573	0.634754	0.0688445	0.18229
1810043H04Rik	RIKEN cDNA 1810043H04 gene	ENSMUSG00000078572	0.634669	0.0675443	0.1805
Tmed1	transmembrane emp24 domain containing 1	ENSMUSG00000032180	0.634423	0.0114081	0.0772036
Mrps22	mitochondrial ribosomal protein S22	ENSMUSG00000032459	0.634322	0.0384807	0.137121
NA	NA	ENSMUSG00000105957	0.63418	0.0616083	0.172265
Celsr1	cadherin, EGF LAG seven-pass G-type receptor 1 (flamingo homolog, Drosophila)	ENSMUSG00000016028	0.633754	0.0725071	0.186301
Azgp1	alpha-2-glycoprotein 1, zinc	ENSMUSG00000037053	0.633634	0.0113306	0.0768201
Gck	glucokinase	ENSMUSG00000041798	0.63328	0.00543561	0.0563827
Ifi35	interferon-induced protein 35	ENSMUSG00000010358	0.633192	0.0180968	0.0962387
Ube2b	ubiquitin-conjugating enzyme E2B	ENSMUSG00000020390	0.632813	0.0199627	0.0999935
CAAA01147332.1	NA	ENSMUSG00000095742	0.632808	0.125386	0.25496
Alms1	Alstrom syndrome 1	ENSMUSG00000063810	0.632733	0.115049	0.241646
Azin1	antizyme inhibitor 1	ENSMUSG00000037458	0.632533	0.0261239	0.11303
Etaa1	Ewing tumor-associated antigen 1	ENSMUSG00000016984	0.632089	0.0980353	0.221077
Fbxo36	F-box protein 36	ENSMUSG00000073633	0.631813	0.0213475	0.10353
Trappc2	trafficking protein particle complex 2	ENSMUSG00000079317	0.63169	0.00234156	0.0373848
Ufsp1	UFM1-specific peptidase 1	ENSMUSG00000051502	0.631518	0.0182068	0.0964716
Samd1	sterile alpha motif domain containing 1	ENSMUSG00000079003	0.631288	0.0912219	0.212621
Ankrd13c	ankyrin repeat domain 13c	ENSMUSG00000039988	0.631045	0.0235385	0.107755
Ndufs7	NADH dehydrogenase (ubiquinone) Fe-S protein 7	ENSMUSG00000020153	0.630949	0.00985257	0.0724372
Cgrrf1	cell growth regulator with ring finger domain 1	ENSMUSG00000055128	0.63077	0.0513125	0.157822
Fam103a1	family with sequence similarity 103, member A1	ENSMUSG00000038646	0.630581	0.00943376	0.0714825
Ppia	peptidylprolyl isomerase A	ENSMUSG00000071866	0.630518	0.0131279	0.0826371
Ndufaf4	NADH dehydrogenase (ubiquinone) 1 alpha subcomplex, assembly factor 4	ENSMUSG00000028261	0.630444	0.00508441	0.054622
Lgr4	leucine-rich repeat-containing G protein-coupled receptor 4	ENSMUSG00000050199	0.630306	0.00806578	0.0663804
Asic5	acid-sensing (proton-gated) ion channel family member 5	ENSMUSG00000028008	0.629928	0.0370527	0.134703
Smim8	small integral membrane protein 8	ENSMUSG00000028295	0.629607	0.0566755	0.165411
Dnajc15	DnaJ (Hsp40) homolog, subfamily C, member 15	ENSMUSG00000022013	0.629474	0.0438023	0.146463
Zfp40	zinc finger protein 40	ENSMUSG00000002617	0.62942	0.21499	0.35703
NA	NA	ENSMUSG00000106037	0.629133	0.0438507	0.146521
Rassf7	Ras association (RalGDS/AF-6) domain family (N-terminal) member 7	ENSMUSG00000038618	0.629085	0.00569452	0.0574703
Ercc8	excision repaiross-complementing rodent repair deficiency, complementation group 8	ENSMUSG00000021694	0.628504	0.00815481	0.0664905
Ttll13	tubulin tyrosine ligase-like family, member 13	ENSMUSG00000045467	0.628477	0.315467	0.460478
Themis	thymocyte selection associated	ENSMUSG00000049109	0.628443	0.216378	0.358263
Slc10a1	solute carrier family 10 (sodium/bile acid cotransporter family), member 1	ENSMUSG00000021135	0.628281	0.0288794	0.119146
Uqcrfs1	ubiquinol-cytochrome c reductase, Rieske iron-sulfur polypeptide 1	ENSMUSG00000038462	0.627979	0.0226533	0.106333
Sacm1l	SAC1 (suppressor of actin mutations 1, homolog)-like (S. cerevisiae)	ENSMUSG00000025240	0.627817	0.00547192	0.0565527
H2-T23	histocompatibility 2, T region locus 23	ENSMUSG00000067212	0.627795	0.000276911	0.0130723
Ndufa6	NADH dehydrogenase (ubiquinone) 1 alpha subcomplex, 6 (B14)	ENSMUSG00000022450	0.627421	0.0128258	0.0815493
Fam126b	family with sequence similarity 126, member B	ENSMUSG00000038174	0.627326	0.0545604	0.162406
Pof1b	premature ovarian failure 1B	ENSMUSG00000034607	0.62727	0.372008	0.513544
Ube2w	ubiquitin-conjugating enzyme E2W (putative)	ENSMUSG00000025939	0.626381	0.0262303	0.113309
Ier2	immediate early response 2	ENSMUSG00000053560	0.625926	0.00568377	0.0574703
Hint2	histidine triad nucleotide binding protein 2	ENSMUSG00000028470	0.625916	0.00465581	0.052259
Uqcrh	ubiquinol-cytochrome c reductase hinge protein	ENSMUSG00000063882	0.625575	0.0135948	0.0837905
Ccdc151	coiled-coil domain containing 151	ENSMUSG00000039632	0.625376	0.10333	0.227203
Zdhhc2	zinc finger, DHHC domain containing 2	ENSMUSG00000039470	0.625371	0.085194	0.204301
Lcorl	ligand dependent nuclear receptor corepressor-like	ENSMUSG00000015882	0.625355	0.0755927	0.190977
Dnaja1	DnaJ (Hsp40) homolog, subfamily A, member 1	ENSMUSG00000028410	0.625223	0.0247499	0.110072
B630005N14Rik	RIKEN cDNA B630005N14 gene	ENSMUSG00000042742	0.625173	0.121445	0.249911
Tmco1	transmembrane and coiled-coil domains 1	ENSMUSG00000052428	0.624678	0.0419646	0.143394
NA	NA	ENSMUSG00000097048	0.624404	0.00597905	0.0584222
NA	NA	ENSMUSG00000085655	0.624372	0.0993627	0.222702
Cps1	carbamoyl-phosphate synthetase 1	ENSMUSG00000025991	0.624278	0.0121615	0.0799253
Parp16	poly (ADP-ribose) polymerase family, member 16	ENSMUSG00000032392	0.623671	0.000833165	0.0234571
Gstm1	glutathione S-transferase, mu 1	ENSMUSG00000058135	0.623456	0.0308932	0.12336
Trmt11	tRNA methyltransferase 11	ENSMUSG00000019792	0.622485	0.0495443	0.155326
C1rl	complement component 1, r subcomponent-like	ENSMUSG00000038527	0.622479	0.000843771	0.0235313
Trmt2b	TRM2 tRNA methyltransferase 2B	ENSMUSG00000067369	0.62204	0.00548753	0.0566103
Mrpl19	mitochondrial ribosomal protein L19	ENSMUSG00000030045	0.621858	0.0258878	0.112422
Prpf39	PRP39 pre-mRNA processing factor 39 homolog (yeast)	ENSMUSG00000035597	0.621481	0.0448228	0.14799
Lrit1	leucine-rich repeat, immunoglobulin-like and transmembrane domains 1	ENSMUSG00000041044	0.621362	0.017995	0.0960177
Desi2	desumoylating isopeptidase 2	ENSMUSG00000026502	0.621102	0.000973605	0.0244638
Psenen	presenilin enhancer 2 homolog (C. elegans)	ENSMUSG00000036835	0.620544	0.0620042	0.172843
mt-Nd4	mitochondrially encoded NADH dehydrogenase 4	ENSMUSG00000064363	0.620465	0.0115926	0.0781094
Gcdh	glutaryl-Coenzyme A dehydrogenase	ENSMUSG00000003809	0.620319	0.00862421	0.0683391
Nars2	asparaginyl-tRNA synthetase 2 (mitochondrial)(putative)	ENSMUSG00000018995	0.620001	0.00440949	0.0509989
Grtp1	GH regulated TBC protein 1	ENSMUSG00000038515	0.619928	0.0471485	0.151803
Mmachc	methylmalonic aciduria cblC type, with homocystinuria	ENSMUSG00000028690	0.619801	0.000451956	0.0173523
9830147E19Rik	RIKEN cDNA 9830147E19 gene	ENSMUSG00000074158	0.619697	0.118901	0.246892
L2hgdh	L-2-hydroxyglutarate dehydrogenase	ENSMUSG00000020988	0.619349	0.00317464	0.0428504
NA	NA	ENSMUSG00000099556	0.619211	0.176295	0.314763
Ndufs1	NADH dehydrogenase (ubiquinone) Fe-S protein 1	ENSMUSG00000025968	0.618992	0.015073	0.0880895
Tnnt2	troponin T2, cardiac	ENSMUSG00000026414	0.618558	0.249506	0.393583
AI182371	expressed sequence AI182371	ENSMUSG00000035875	0.618547	0.00539508	0.056281
Trim21	tripartite motif-containing 21	ENSMUSG00000030966	0.618394	0.0258047	0.112349
Csrp2	cysteine and glycine-rich protein 2	ENSMUSG00000020186	0.618183	0.00821934	0.0667551
Tor1a	torsin family 1, member A (torsin A)	ENSMUSG00000026849	0.618012	0.0057634	0.0574703
Cct5	chaperonin containing Tcp1, subunit 5 (epsilon)	ENSMUSG00000022234	0.61791	0.0299949	0.121607
Lactb	lactamase, beta	ENSMUSG00000032370	0.617889	0.0192261	0.0985518
Cmc1	COX assembly mitochondrial protein 1	ENSMUSG00000039163	0.617548	0.0798583	0.197059
Dph3	diphthamine biosynthesis 3	ENSMUSG00000021905	0.617285	0.00530412	0.0558759
Rab6a	RAB6A, member RAS oncogene family	ENSMUSG00000030704	0.617269	0.00516226	0.0551548
Lace1	lactation elevated 1	ENSMUSG00000038302	0.617186	0.0372524	0.134849
Eva1a	eva-1 homolog A (C. elegans)	ENSMUSG00000035104	0.616752	0.0227243	0.106384
Efcab2	EF-hand calcium binding domain 2	ENSMUSG00000026495	0.616437	0.0709131	0.184559
Fam207a	family with sequence similarity 207, member A	ENSMUSG00000032977	0.616269	0.0709514	0.184559
NA	NA	ENSMUSG00000107277	0.616033	0.0940264	0.21611
Rnf138	ring finger protein 138	ENSMUSG00000024317	0.61602	0.0747722	0.189678
Atl2	atlastin GTPase 2	ENSMUSG00000059811	0.615651	0.00130859	0.0282916
Krt10	keratin 10	ENSMUSG00000019761	0.615644	0.0697226	0.183345
Kitl	kit ligand	ENSMUSG00000019966	0.6155	0.117109	0.244469
Nr3c1	nuclear receptor subfamily 3, group C, member 1	ENSMUSG00000024431	0.615279	0.00175839	0.0330711
Rint1	RAD50 interactor 1	ENSMUSG00000028999	0.614907	0.00111345	0.0257579
Baiap2	brain-specific angiogenesis inhibitor 1-associated protein 2	ENSMUSG00000025372	0.61465	0.0229909	0.106906
Cyhr1	cysteine and histidine rich 1	ENSMUSG00000053929	0.614639	0.00942014	0.0714825
Lyrm5	LYR motif containing 5	ENSMUSG00000040370	0.614206	0.000714081	0.0217834
Ogt	O-linked N-acetylglucosamine (GlcNAc) transferase (UDP-N-acetylglucosamine:polypeptide-N-acetylglucosaminyl transferase)	ENSMUSG00000034160	0.614137	0.043224	0.145594
Rock1	Rho-associated coiled-coil containing protein kinase 1	ENSMUSG00000024290	0.614124	0.0659155	0.17831
Prrg1	proline rich Gla (G-carboxyglutamic acid) 1	ENSMUSG00000047996	0.614036	0.0695637	0.183182
Ssfa2	sperm specific antigen 2	ENSMUSG00000027007	0.614035	0.00317728	0.0428504
Mrpl40	mitochondrial ribosomal protein L40	ENSMUSG00000022706	0.613858	0.0354786	0.132511
Fgd4	FYVE, RhoGEF and PH domain containing 4	ENSMUSG00000022788	0.61359	0.0394739	0.139009
Prkab1	protein kinase, AMP-activated, beta 1 non-catalytic subunit	ENSMUSG00000029513	0.61299	0.00060737	0.020612
Slco1a1	solute carrier organic anion transporter family, member 1a1	ENSMUSG00000041698	0.612914	0.0931235	0.215067
Snap29	synaptosomal-associated protein 29	ENSMUSG00000022765	0.612816	0.0101007	0.0732103
Csnk1g3	casein kinase 1, gamma 3	ENSMUSG00000073563	0.612728	0.00258315	0.0389273
Nbeal1	neurobeachin like 1	ENSMUSG00000073664	0.612449	0.0863702	0.206018
Srsf1	serine/arginine-rich splicing factor 1	ENSMUSG00000018379	0.612188	0.0286234	0.118879
Kpna1	karyopherin (importin) alpha 1	ENSMUSG00000022905	0.612097	0.0100479	0.0730948
Ift20	intraflagellar transport 20	ENSMUSG00000001105	0.611793	0.0667731	0.179545
Eif5a	eukaryotic translation initiation factor 5A	ENSMUSG00000078812	0.611401	0.0382705	0.136746
Slc17a3	solute carrier family 17 (sodium phosphate), member 3	ENSMUSG00000036083	0.611302	0.00167918	0.0321921
Atrx	alpha thalassemia/mental retardation syndrome X-linked homolog (human)	ENSMUSG00000031229	0.610969	0.0247374	0.110072
Zranb2	zinc finger, RAN-binding domain containing 2	ENSMUSG00000028180	0.610969	0.0561529	0.164744
Zfp689	zinc finger protein 689	ENSMUSG00000048921	0.610823	0.0472407	0.152029
Mrps16	mitochondrial ribosomal protein S16	ENSMUSG00000049960	0.610658	0.0174995	0.0946413
Nat2	N-acetyltransferase 2 (arylamine N-acetyltransferase)	ENSMUSG00000051147	0.610213	0.0228922	0.106661
Klhl36	kelch-like 36	ENSMUSG00000031828	0.610042	0.00513676	0.0550566
NA	NA	ENSMUSG00000086382	0.609756	0.222682	0.364958
NA	NA	ENSMUSG00000079457	0.608669	0.0934098	0.215306
Zc3h12b	zinc finger CCCH-type containing 12B	ENSMUSG00000035045	0.60856	0.164527	0.302211
Slc16a12	solute carrier family 16 (monocarboxylic acid transporters), member 12	ENSMUSG00000009378	0.608202	0.0114023	0.0772036
NA	NA	ENSMUSG00000085172	0.607969	0.266616	0.412051
Gm5096	predicted gene 5096	ENSMUSG00000069324	0.607492	0.0803578	0.197655
Ctsf	cathepsin F	ENSMUSG00000083282	0.607069	0.00590786	0.0582158
Zfp563	zinc finger protein 563	ENSMUSG00000067424	0.606952	0.0963226	0.218743
Mettl9	methyltransferase like 9	ENSMUSG00000030876	0.606882	0.0489257	0.154198
Zfp148	zinc finger protein 148	ENSMUSG00000022811	0.606853	0.00678834	0.0618503
Selenbp1	selenium binding protein 1	ENSMUSG00000068874	0.6067	0.011649	0.0782994
Hint1	histidine triad nucleotide binding protein 1	ENSMUSG00000020267	0.606643	0.0987395	0.221944
Cyp3a13	cytochrome P450, family 3, subfamily a, polypeptide 13	ENSMUSG00000029727	0.606543	0.00936227	0.0713744
Hmgn5	high-mobility group nucleosome binding domain 5	ENSMUSG00000031245	0.60641	0.00964831	0.0719861
Cyp4a10	cytochrome P450, family 4, subfamily a, polypeptide 10	ENSMUSG00000066072	0.60636	0.057472	0.166536
NA	NA	ENSMUSG00000105933	0.606344	0.24656	0.390445
Wdr36	WD repeat domain 36	ENSMUSG00000038299	0.606311	0.0041415	0.0492676
Zfp108	zinc finger protein 108	ENSMUSG00000030486	0.606195	0.0815272	0.199282
Pqlc1	PQ loop repeat containing 1	ENSMUSG00000034006	0.605869	0.0419324	0.14339
Bmpr2	bone morphogenetic protein receptor, type II (serine/threonine kinase)	ENSMUSG00000067336	0.605724	0.0648851	0.176964
Ces1b	carboxylesterase 1B	ENSMUSG00000078964	0.605512	0.00296623	0.0415033
Serpinf2	serine (or cysteine) peptidase inhibitor, clade F, member 2	ENSMUSG00000038224	0.605489	0.0057636	0.0574703
Chst13	carbohydrate (chondroitin 4) sulfotransferase 13	ENSMUSG00000056643	0.605088	0.0257449	0.112194
Vwa5a	von Willebrand factor A domain containing 5A	ENSMUSG00000023186	0.604549	0.111733	0.237619
NA	NA	ENSMUSG00000102095	0.604525	0.221539	0.363643
Mpc2	mitochondrial pyruvate carrier 2	ENSMUSG00000026568	0.604412	0.0130121	0.0823187
Hemk1	HemK methyltransferase family member 1	ENSMUSG00000032579	0.604367	0.00761698	0.0643263
Pbld2	phenazine biosynthesis-like protein domain containing 2	ENSMUSG00000020072	0.604267	0.00226866	0.0370458
Met	met proto-oncogene	ENSMUSG00000009376	0.603952	0.00820148	0.0666881
Gltscr2	glioma tumor suppressor candidate region gene 2	ENSMUSG00000041560	0.603891	0.000392994	0.0158626
Ptprd	protein tyrosine phosphatase, receptor type, D	ENSMUSG00000028399	0.603315	0.000853895	0.0237041
Wdr34	WD repeat domain 34	ENSMUSG00000039715	0.603204	0.0339316	0.129645
Mogs	mannosyl-oligosaccharide glucosidase	ENSMUSG00000030036	0.603062	0.00406827	0.049145
Hectd2	HECT domain containing 2	ENSMUSG00000041180	0.603035	0.193757	0.334372
Exd2	exonuclease 3'-5' domain containing 2	ENSMUSG00000032705	0.60292	0.00143503	0.0299974
Ppdpf	pancreatic progenitor cell differentiation and proliferation factor homolog (zebrafish)RIKEN cDNA 2700038C09 gene	ENSMUSG00000016344	0.602595	0.0259024	0.112422
Kiz	kizuna centrosomal protein	ENSMUSG00000074749	0.602591	0.0219275	0.104805
Stra6l	STRA6-like	ENSMUSG00000028327	0.602276	0.0018879	0.0338554
Acbd4	acyl-Coenzyme A binding domain containing 4	ENSMUSG00000056938	0.602227	0.111982	0.237843
Ipo7	importin 7	ENSMUSG00000066232	0.602024	0.00558294	0.056937
Agpat2	1-acylglycerol-3-phosphate O-acyltransferase 2 (lysophosphatidic acid acyltransferase, beta)	ENSMUSG00000026922	0.602002	0.00662726	0.0613242
Adhfe1	alcohol dehydrogenase, iron containing, 1	ENSMUSG00000025911	0.601469	0.0205166	0.101377
Narf	nuclear prelamin A recognition factor	ENSMUSG00000000056	0.60144	0.00309262	0.0424166
Commd6	COMM domain containing 6	ENSMUSG00000075486	0.601423	0.118018	0.245627
Stard10	START domain containing 10	ENSMUSG00000030688	0.601258	0.00262623	0.0390697
Nup35	nucleoporin 35	ENSMUSG00000026999	0.601084	0.113033	0.239379
Hist1h1c	histone cluster 1, H1c	ENSMUSG00000036181	0.601004	0.0366576	0.134114
Opn3	opsin 3	ENSMUSG00000026525	0.600965	0.0171205	0.093593
Nrip1	nuclear receptor interacting protein 1	ENSMUSG00000048490	0.600325	0.000252486	0.0126441
Cpsf3l	cleavage and polyadenylation specific factor 3-like	ENSMUSG00000029034	0.600233	0.0232833	0.107374
Mat1a	methionine adenosyltransferase I, alpha	ENSMUSG00000037798	0.600077	0.00192552	0.0341398
Cyp2c68	cytochrome P450, family 2, subfamily c, polypeptide 68	ENSMUSG00000074882	0.599977	0.016078	0.0911613
AA474408	expressed sequence AA474408	ENSMUSG00000073867	0.599812	0.050979	0.157237
Itpka	inositol 1,4,5-trisphosphate 3-kinase A	ENSMUSG00000027296	0.599323	0.0727029	0.186563
Syncrip	synaptotagmin binding, cytoplasmic RNA interacting protein	ENSMUSG00000032423	0.598992	0.0331545	0.128356
Vps35	vacuolar protein sorting 35	ENSMUSG00000031696	0.598937	0.019333	0.0988181
Alas2	aminolevulinic acid synthase 2, erythroid	ENSMUSG00000025270	0.598935	0.0232281	0.10736
Fam188a	family with sequence similarity 188, member A	ENSMUSG00000026767	0.598825	0.0284112	0.118494
Pikfyve	phosphoinositide kinase, FYVE finger containing	ENSMUSG00000025949	0.598803	0.0636844	0.175139
Ndufaf6	NADH dehydrogenase (ubiquinone) complex I, assembly factor 6	ENSMUSG00000050323	0.598574	0.0504138	0.156601
Nrbp1	nuclear receptor binding protein 1	ENSMUSG00000029148	0.598052	0.0327595	0.127474
Fnip1	folliculin interacting protein 1	ENSMUSG00000035992	0.597843	0.081029	0.198497
Rbm26	RNA binding motif protein 26	ENSMUSG00000022119	0.597653	0.0717322	0.185374
Dek	DEK oncogene (DNA binding)	ENSMUSG00000021377	0.597513	0.0508247	0.157047
Fkbp2	FK506 binding protein 2	ENSMUSG00000056629	0.597504	0.00089636	0.0239745
Osbpl5	oxysterol binding protein-like 5	ENSMUSG00000037606	0.597451	0.0676971	0.180665
Rbmxl1	RNA binding motif protein, X-linked like-1	ENSMUSG00000037070	0.597277	0.0199885	0.100027
AU022252	expressed sequence AU022252	ENSMUSG00000078584	0.597209	0.00191608	0.0341398
Bivm	basic, immunoglobulin-like variable motif containing	ENSMUSG00000041684	0.596973	0.0616737	0.17237
Rif1	Rap1 interacting factor 1 homolog (yeast)	ENSMUSG00000036202	0.596868	0.0582896	0.168064
Esco1	establishment of cohesion 1 homolog 1 (S. cerevisiae)	ENSMUSG00000024293	0.596752	0.0693389	0.182971
Neu2	neuraminidase 2	ENSMUSG00000079434	0.596706	0.0131369	0.0826562
3110057O12Rik	RIKEN cDNA 3110057O12 gene	ENSMUSG00000037818	0.596549	0.00109878	0.0256921
Gm8186	predicted gene 8186	ENSMUSG00000049124	0.596475	0.103063	0.226987
Prodh	proline dehydrogenase	ENSMUSG00000003526	0.596029	0.0268175	0.114614
Trim12a	tripartite motif-containing 12A	ENSMUSG00000066258	0.595869	0.00192868	0.0341456
Acad11	acyl-Coenzyme A dehydrogenase family, member 11	ENSMUSG00000090150	0.595868	0.0350451	0.131841
Cdkal1	CDK5 regulatory subunit associated protein 1-like 1	ENSMUSG00000006191	0.595681	0.0219645	0.104874
Gorab	golgin, RAB6-interacting	ENSMUSG00000040124	0.595321	0.133165	0.264248
Fam187b	family with sequence similarity 187, member B	ENSMUSG00000046826	0.595225	0.0306233	0.122721
Suds3	suppressor of defective silencing 3 homolog (S. cerevisiae)	ENSMUSG00000066900	0.595012	0.0457345	0.149504
Rab27b	RAB27B, member RAS oncogene family	ENSMUSG00000024511	0.594828	0.189887	0.330072
Wapl	WAPL cohesin release factor	ENSMUSG00000041408	0.594776	0.0225563	0.106201
Fam136a	family with sequence similarity 136, member A	ENSMUSG00000057497	0.594222	0.033874	0.129625
H2afz	H2A histone family, member Z	ENSMUSG00000037894	0.594201	0.114033	0.240713
Pdxdc1	pyridoxal-dependent decarboxylase domain containing 1	ENSMUSG00000022680	0.593996	0.00381518	0.0474079
Dynlt3	dynein light chain Tctex-type 3	ENSMUSG00000031176	0.593958	0.0128541	0.0816543
Clec11a	C-type lectin domain family 11, member a	ENSMUSG00000004473	0.593851	0.0653953	0.177612
NA	NA	ENSMUSG00000097354	0.593839	0.0144648	0.0864662
Mif4gd	MIF4G domain containing	ENSMUSG00000020743	0.593344	0.00697945	0.0622381
Fkbp8	FK506 binding protein 8	ENSMUSG00000019428	0.592889	0.0536627	0.160937
D030056L22Rik	RIKEN cDNA D030056L22 gene	ENSMUSG00000047044	0.592656	0.104329	0.228238
Ubxn7	UBX domain protein 7	ENSMUSG00000053774	0.592187	0.0269516	0.114857
Chka	choline kinase alpha	ENSMUSG00000024843	0.591989	0.0151809	0.0884765
Zfp62	zinc finger protein 62	ENSMUSG00000046311	0.591731	0.0334733	0.128991
Zfp65	zinc finger protein 65	ENSMUSG00000071281	0.591702	0.0708204	0.184559
Magohb	mago homolog B, exon junction complex core component	ENSMUSG00000030188	0.591651	0.0291003	0.119689
Pi4k2b	phosphatidylinositol 4-kinase type 2 beta	ENSMUSG00000029186	0.591334	0.0908871	0.212019
Arl4a	ADP-ribosylation factor-like 4A	ENSMUSG00000047446	0.591328	0.00515793	0.0551548
Rab11fip2	RAB11 family interacting protein 2 (class I)	ENSMUSG00000040022	0.591316	0.00606441	0.0586207
Gucd1	guanylyl cyclase domain containing 1	ENSMUSG00000033416	0.591124	0.0354738	0.132511
Avl9	AVL9 homolog (S. cerevisiase)	ENSMUSG00000029787	0.590915	0.00853922	0.0680273
St8sia3	ST8 alpha-N-acetyl-neuraminide alpha-2,8-sialyltransferase 3	ENSMUSG00000056812	0.590799	0.159591	0.296417
Dsc2	desmocollin 2	ENSMUSG00000024331	0.590758	0.00599375	0.0584222
Ak6	adenylate kinase 6	ENSMUSG00000078941	0.590647	0.0520716	0.158801
Tkt	transketolase	ENSMUSG00000021957	0.590639	0.00415081	0.0492724
Cdpf1	cysteine rich, DPF motif domain containing 1	ENSMUSG00000064284	0.590469	0.0894323	0.210002
Vps54	vacuolar protein sorting 54 (yeast)	ENSMUSG00000020128	0.590412	0.028068	0.117735
Snx10	sorting nexin 10	ENSMUSG00000038301	0.590223	0.0966201	0.219132
Ybx1	Y box protein 1	ENSMUSG00000028639	0.590116	0.00918443	0.0705381
Pgrmc1	progesterone receptor membrane component 1	ENSMUSG00000006373	0.58998	0.0333193	0.128856
Zfp189	zinc finger protein 189	ENSMUSG00000039634	0.589079	0.0802071	0.197494
Dus1l	dihydrouridine synthase 1-like (S. cerevisiae)	ENSMUSG00000025155	0.58863	0.00295549	0.0414149
Psmd5	proteasome (prosome, macropain) 26S subunit, non-ATPase, 5	ENSMUSG00000026869	0.588454	0.100013	0.223376
Tff2	trefoil factor 2 (spasmolytic protein 1)	ENSMUSG00000024028	0.58787	0.216881	0.358504
Dph1	DPH1 homolog (S. cerevisiae)	ENSMUSG00000078789	0.587742	0.0319199	0.125509
Hibadh	3-hydroxyisobutyrate dehydrogenase	ENSMUSG00000029776	0.58771	0.0116095	0.0781855
Tigd2	tigger transposable element derived 2	ENSMUSG00000049232	0.587454	0.0526024	0.159725
Rabep1	rabaptin, RAB GTPase binding effector protein 1	ENSMUSG00000020817	0.587449	0.0424144	0.144365
Ctso	cathepsin O	ENSMUSG00000028015	0.587152	0.0210127	0.102656
Pyurf	Pigy upstream reading frame	ENSMUSG00000043162	0.586817	0.00260025	0.03906
Mreg	melanoregulin	ENSMUSG00000039395	0.586534	0.00962294	0.0719861
Sec23a	SEC23 homolog A, COPII coat complex component	ENSMUSG00000020986	0.586409	0.0118853	0.0790205
Slc18a2	solute carrier family 18 (vesicular monoamine), member 2	ENSMUSG00000025094	0.586095	0.168743	0.306645
Spcs3	signal peptidase complex subunit 3 homolog (S. cerevisiae)	ENSMUSG00000054408	0.585976	0.00573891	0.0574703
NA	NA	ENSMUSG00000084911	0.585705	0.253	0.397604
Plekha8	pleckstrin homology domain containing, family A (phosphoinositide binding specific) member 8	ENSMUSG00000005225	0.585553	0.00640971	0.0604635
Atp5j2	ATP synthase, H+ transporting, mitochondrial F0 complex, subunit F2	ENSMUSG00000038690	0.58522	0.0364921	0.133998
Bbs10	Bardet-Biedl syndrome 10 (human)	ENSMUSG00000035759	0.584921	0.0272836	0.11588
Cul5	cullin 5	ENSMUSG00000032030	0.584794	0.0286342	0.118888
NA	NA	ENSMUSG00000101249	0.584685	0.106323	0.230301
NA	NA	ENSMUSG00000101970	0.584657	0.0564556	0.165126
Tspan4	tetraspanin 4	ENSMUSG00000025511	0.584317	0.0541051	0.161533
NA	NA	ENSMUSG00000065663	0.584191	0.196083	0.336912
Hoga1	4-hydroxy-2-oxoglutarate aldolase 1	ENSMUSG00000025176	0.583783	0.000937892	0.0242187
Cmpk1	cytidine monophosphate (UMP-CMP) kinase 1	ENSMUSG00000028719	0.583713	0.109722	0.235022
Sfrp5	secreted frizzled-related sequence protein 5	ENSMUSG00000018822	0.583698	0.0950935	0.217053
Ccdc117	coiled-coil domain containing 117	ENSMUSG00000020482	0.583486	0.0220329	0.104963
Seh1l	SEH1-like (S. cerevisiae	ENSMUSG00000079614	0.583467	0.0157571	0.0901148
Zfp955b	zinc finger protein 955B	ENSMUSG00000096910	0.5833	0.086443	0.20605
Tma7	translational machinery associated 7 homolog (S. cerevisiae)	ENSMUSG00000091537	0.583086	0.0526896	0.159784
Lin7c	lin-7 homolog C (C. elegans)	ENSMUSG00000027162	0.582969	0.00183596	0.0334581
Commd2	COMM domain containing 2	ENSMUSG00000036513	0.582932	0.236525	0.379754
Insc	inscuteable homolog (Drosophila)	ENSMUSG00000048782	0.582852	0.0990594	0.222303
Timm21	tranlocase of inner mitochondrial membrane 21	ENSMUSG00000024645	0.582793	0.0302906	0.122124
Ddah1	dimethylarginine dimethylaminohydrolase 1	ENSMUSG00000028194	0.582783	0.0242945	0.109281
Cbx8	chromobox 8	ENSMUSG00000025578	0.582716	0.118979	0.246998
Ces2g	carboxylesterase 2G	ENSMUSG00000031877	0.582628	0.000391137	0.0158626
Eid2	EP300 interacting inhibitor of differentiation 2	ENSMUSG00000046058	0.582375	0.189548	0.329608
Bicd1	bicaudal D homolog 1 (Drosophila)	ENSMUSG00000003452	0.582357	0.148469	0.282527
Gm13157	predicted gene 13157	ENSMUSG00000078495	0.581702	0.167959	0.305862
Rabepk	Rab9 effector protein with kelch motifs	ENSMUSG00000070953	0.581545	0.0547735	0.162796
Nags	N-acetylglutamate synthase	ENSMUSG00000048217	0.581543	0.0168587	0.0930283
Fndc4	fibronectin type III domain containing 4	ENSMUSG00000038552	0.581358	0.00579224	0.0575679
Smim11	small integral membrane protein 11	ENSMUSG00000051989	0.580677	0.0172605	0.0939514
Urm1	ubiquitin related modifier 1 homolog (S. cerevisiae)	ENSMUSG00000069020	0.58059	0.139834	0.271938
Tmem17	transmembrane protein 17	ENSMUSG00000049904	0.580454	0.130157	0.260726
Pitpnb	phosphatidylinositol transfer protein, beta	ENSMUSG00000050017	0.58038	0.000387536	0.0158366
NA	NA	ENSMUSG00000083844	0.580085	0.0158131	0.0903099
NA	NA	ENSMUSG00000053613	0.579536	0.239018	0.382306
Ccdc132	coiled-coil domain containing 132	ENSMUSG00000001376	0.579524	0.108034	0.232627
Pcf11	cleavage and polyadenylation factor subunit homolog (S. cerevisiae)	ENSMUSG00000041328	0.579278	0.00656716	0.0611349
Rbm12b1	RNA binding motif protein 12 B1	ENSMUSG00000046667	0.579269	0.0532513	0.160496
Mapk8	mitogen-activated protein kinase 8	ENSMUSG00000021936	0.57915	0.0297955	0.121066
Gadd45gip1	growth arrest and DNA-damage-inducible, gamma interacting protein 1	ENSMUSG00000033751	0.579121	0.109064	0.234192
Scly	selenocysteine lyase	ENSMUSG00000026307	0.57904	0.000452559	0.0173523
Fhit	fragile histidine triad gene	ENSMUSG00000060579	0.579	0.0060648	0.0586207
Mlx	MAX-like protein X	ENSMUSG00000017801	0.578992	0.00295693	0.0414149
Ndufaf2	NADH dehydrogenase (ubiquinone) 1 alpha subcomplex, assembly factor 2	ENSMUSG00000068184	0.578968	0.0369003	0.134465
Pgap1	post-GPI attachment to proteins 1	ENSMUSG00000073678	0.578893	0.0842202	0.202877
Snx16	sorting nexin 16	ENSMUSG00000027534	0.578654	0.0716099	0.185196
Oard1	O-acyl-ADP-ribose deacylase 1	ENSMUSG00000040771	0.578549	0.00176929	0.0331413
Trdmt1	tRNA aspartic acid methyltransferase 1	ENSMUSG00000026723	0.578394	0.0493998	0.155094
Usp45	ubiquitin specific petidase 45	ENSMUSG00000040455	0.578138	0.036631	0.134114
B230118H07Rik	RIKEN cDNA B230118H07 gene	ENSMUSG00000027165	0.577901	0.023238	0.10736
Tc2n	tandem C2 domains, nuclear	ENSMUSG00000021187	0.577606	0.125437	0.25501
Tmem258	transmembrane protein 258	ENSMUSG00000036372	0.577437	0.103774	0.22755
Zfp788	zinc finger protein 788	ENSMUSG00000074165	0.576231	0.0314909	0.124777
Rora	RAR-related orphan receptor alpha	ENSMUSG00000032238	0.576199	0.00814999	0.0664905
Fam179b	family with sequence similarity 179, member B	ENSMUSG00000035614	0.576193	0.0453284	0.148704
Ppp3cb	protein phosphatase 3, catalytic subunit, beta isoform	ENSMUSG00000021816	0.576132	0.0026216	0.0390697
Arl6ip4	ADP-ribosylation factor-like 6 interacting protein 4	ENSMUSG00000029404	0.57577	0.0819058	0.199728
Slc30a9	solute carrier family 30 (zinc transporter), member 9	ENSMUSG00000029221	0.57573	0.0106648	0.0749121
Wrnip1	Werner helicase interacting protein 1	ENSMUSG00000021400	0.57563	0.0361661	0.133446
Ctsh	cathepsin H	ENSMUSG00000032359	0.575601	0.0355473	0.132634
Rnf2	ring finger protein 2	ENSMUSG00000026484	0.575528	0.0396898	0.139291
Cyb5d2	cytochrome b5 domain containing 2	ENSMUSG00000057778	0.575492	0.0105098	0.0744267
Eif3h	eukaryotic translation initiation factor 3, subunit H	ENSMUSG00000022312	0.575468	0.0111125	0.07647
NA	NA	ENSMUSG00000082676	0.575143	0.270101	0.415034
Cd59b	CD59b antigen	ENSMUSG00000068686	0.574953	0.184234	0.323774
Tmem151a	transmembrane protein 151A	ENSMUSG00000061451	0.574936	0.311041	0.456368
Tiam2	T cell lymphoma invasion and metastasis 2	ENSMUSG00000023800	0.574763	0.0596878	0.169904
Hmox2	heme oxygenase 2	ENSMUSG00000004070	0.574743	0.0002793	0.0130723
NA	NA	ENSMUSG00000084159	0.574689	0.106266	0.230248
Mycl	v-myc myelocytomatosis viral oncogene homolog, lung carcinoma derived (avian)	ENSMUSG00000028654	0.57455	0.024057	0.108659
Tmem126b	transmembrane protein 126B	ENSMUSG00000030614	0.573654	0.0152826	0.0886059
Memo1	mediator of cell motility 1	ENSMUSG00000058704	0.573647	0.173855	0.312498
Bag4	BCL2-associated athanogene 4	ENSMUSG00000037316	0.5731	0.0508646	0.157064
Nsmce4a	non-SMC element 4 homolog A (S. cerevisiae)	ENSMUSG00000040331	0.573026	0.0297544	0.12097
Cfh	complement component factor h	ENSMUSG00000026365	0.572697	0.0473761	0.152182
Atp13a3	ATPase type 13A3	ENSMUSG00000022533	0.572288	0.0641979	0.175753
Timm23	translocase of inner mitochondrial membrane 23	ENSMUSG00000013701	0.572278	0.0166727	0.0927681
Arl1	ADP-ribosylation factor-like 1	ENSMUSG00000060904	0.57218	0.0222664	0.105521
Mkrn2os	makorin, ring finger protein 2, opposite strand	ENSMUSG00000068011	0.572154	0.00442695	0.0510123
Nck1	non-catalytic region of tyrosine kinase adaptor protein 1	ENSMUSG00000032475	0.572136	0.0845786	0.203493
2310039H08Rik	RIKEN cDNA 2310039H08 gene	ENSMUSG00000062619	0.571971	0.107606	0.232095
Ptms	parathymosin	ENSMUSG00000030122	0.57197	0.00210892	0.035481
Cutc	cutC copper transporter homolog (E.coli)	ENSMUSG00000025193	0.571688	0.00437294	0.0508062
Mlh3	mutL homolog 3 (E coli)	ENSMUSG00000021245	0.571634	0.0502156	0.156417
Polr3k	polymerase (RNA) III (DNA directed) polypeptide K	ENSMUSG00000038628	0.571402	0.0607297	0.17101
Pfdn5	prefoldin 5	ENSMUSG00000001289	0.571157	0.0551676	0.163349
Cd55	CD55 molecule, decay accelerating factor for complement	ENSMUSG00000026399	0.571085	0.0213865	0.103574
4930503L19Rik	RIKEN cDNA 4930503L19 gene	ENSMUSG00000044906	0.570851	0.0929986	0.214928
Slc35a5	solute carrier family 35, member A5	ENSMUSG00000022664	0.570849	0.0677103	0.180665
Tbc1d15	TBC1 domain family, member 15	ENSMUSG00000020130	0.5708	0.0375818	0.135417
Fas	Fas (TNF receptor superfamily member 6)	ENSMUSG00000024778	0.570607	0.0713655	0.184874
Tatdn2	TatD DNase domain containing 2	ENSMUSG00000056952	0.570583	0.0274528	0.116314
Zfp937	zinc finger protein 937	ENSMUSG00000060336	0.570568	0.20107	0.342346
Rdh9	retinol dehydrogenase 9	ENSMUSG00000056148	0.570357	0.0126757	0.08134
Fam120c	family with sequence similarity 120, member C	ENSMUSG00000025262	0.570321	0.026759	0.114458
Chordc1	cysteine and histidine-rich domain (CHORD)-containing, zinc-binding protein 1	ENSMUSG00000001774	0.570141	0.00402362	0.0490388
Nr2f6	nuclear receptor subfamily 2, group F, member 6	ENSMUSG00000002393	0.569441	0.131504	0.262215
Fem1c	fem-1 homolog c (C.elegans)	ENSMUSG00000033319	0.568862	0.00476128	0.0528067
Ugt2b1	UDP glucuronosyltransferase 2 family, polypeptide B1	ENSMUSG00000035836	0.568588	0.20862	0.350907
D630033O11Rik	RIKEN cDNA D630033O11 gene	ENSMUSG00000095385	0.568565	0.190767	0.330857
Gtpbp8	GTP-binding protein 8 (putative)	ENSMUSG00000022668	0.568107	0.018431	0.0967923
Ebp	phenylalkylamine Ca2+ antagonist (emopamil) binding protein	ENSMUSG00000031168	0.56798	0.00176099	0.0330751
Hibch	3-hydroxyisobutyryl-Coenzyme A hydrolase	ENSMUSG00000041426	0.567659	0.0226041	0.10628
B230219D22Rik	RIKEN cDNA B230219D22 gene	ENSMUSG00000045767	0.567368	0.0372848	0.134849
F9	coagulation factor IX	ENSMUSG00000031138	0.567234	0.0118792	0.0790205
Bbc3	BCL2 binding component 3	ENSMUSG00000002083	0.567213	0.080494	0.19776
Fam63b	family with sequence similarity 63, member B	ENSMUSG00000042444	0.56718	0.0324159	0.126952
Ppp4r4	protein phosphatase 4, regulatory subunit 4	ENSMUSG00000021209	0.56718	0.0193634	0.0988181
Tcea3	transcription elongation factor A (SII), 3	ENSMUSG00000001604	0.56708	0.00662321	0.0613242
Txn2	thioredoxin 2	ENSMUSG00000005354	0.567049	0.00441329	0.0509989
Lcat	lecithin cholesterol acyltransferase	ENSMUSG00000035237	0.566983	0.0100976	0.0732103
NA	NA	ENSMUSG00000104960	0.566911	0.022456	0.105873
Kynu	kynureninase (L-kynurenine hydrolase)	ENSMUSG00000026866	0.566772	0.0228897	0.106661
Cdo1	cysteine dioxygenase 1, cytosolic	ENSMUSG00000033022	0.566739	0.0342381	0.130185
Fndc3a	fibronectin type III domain containing 3A	ENSMUSG00000033487	0.566673	0.00596814	0.0584222
Tarsl2	threonyl-tRNA synthetase-like 2	ENSMUSG00000030515	0.566658	0.00473595	0.0527665
Slc16a10	solute carrier family 16 (monocarboxylic acid transporters), member 10	ENSMUSG00000019838	0.566551	0.00308567	0.0423632
Zkscan8	zinc finger with KRAB and SCAN domains 8	ENSMUSG00000063894	0.566373	0.0714523	0.184995
Ap3m1	adaptor-related protein complex 3, mu 1 subunit	ENSMUSG00000021824	0.566337	0.0788087	0.195605
Itm2a	integral membrane protein 2A	ENSMUSG00000031239	0.566281	0.196311	0.33711
2007-09-01	septin 7	ENSMUSG00000001833	0.566096	0.0625746	0.173638
Slc25a11	solute carrier family 25 (mitochondrial carrier oxoglutarate carrier), member 11	ENSMUSG00000014606	0.566064	0.0026257	0.0390697
Tial1	Tia1 cytotoxic granule-associated RNA binding protein-like 1	ENSMUSG00000030846	0.565819	0.00402709	0.0490388
Thnsl1	threonine synthase-like 1 (bacterial)	ENSMUSG00000048550	0.565811	0.102139	0.225854
Wdr53	WD repeat domain 53	ENSMUSG00000022787	0.565688	0.0546986	0.162684
Hapln4	hyaluronan and proteoglycan link protein 4	ENSMUSG00000007594	0.565547	0.221308	0.363443
Eea1	early endosome antigen 1	ENSMUSG00000036499	0.565459	0.00312096	0.0426787
Tmem5	transmembrane protein 5	ENSMUSG00000034620	0.565428	0.108251	0.23295
Wdr44	WD repeat domain 44	ENSMUSG00000036769	0.565202	0.0318964	0.1255
Abhd14b	abhydrolase domain containing 14b	ENSMUSG00000042073	0.564409	0.00397125	0.0488228
Yipf4	Yip1 domain family, member 4	ENSMUSG00000024072	0.564286	0.0208819	0.102345
NA	NA	ENSMUSG00000086213	0.564242	0.0536041	0.160894
Apeh	acylpeptide hydrolase	ENSMUSG00000032590	0.563953	0.00334946	0.0436941
Rundc3a	RUN domain containing 3A	ENSMUSG00000006575	0.563705	0.0110364	0.0762114
Ghr	growth hormone receptor	ENSMUSG00000055737	0.563273	0.0062468	0.0595096
NA	NA	ENSMUSG00000105176	0.563099	0.0498231	0.155753
0610007P14Rik	RIKEN cDNA 0610007P14 gene	ENSMUSG00000021252	0.563032	0.00506903	0.054622
Gulp1	GULP, engulfment adaptor PTB domain containing 1	ENSMUSG00000056870	0.562896	0.195741	0.336622
Tbce	tubulin-specific chaperone E	ENSMUSG00000039233	0.5625	0.0477673	0.152487
Mvb12a	multivesicular body subunit 12A	ENSMUSG00000031813	0.562388	0.0142594	0.0857915
Ppapdc1b	phosphatidic acid phosphatase type 2 domain containing 1B	ENSMUSG00000031570	0.562255	0.020663	0.101559
Pgm2l1	phosphoglucomutase 2-like 1	ENSMUSG00000030729	0.562093	0.106999	0.231331
Pigr	polymeric immunoglobulin receptor	ENSMUSG00000026417	0.562066	0.101598	0.225455
Vma21	VMA21 vacuolar H+-ATPase homolog (S. cerevisiae)	ENSMUSG00000073131	0.562032	0.0227177	0.106384
NA	NA	ENSMUSG00000100017	0.561937	0.0833892	0.201856
Trim80	tripartite motif-containing 80	ENSMUSG00000070332	0.561761	0.187068	0.326676
Nipsnap3b	nipsnap homolog 3B (C. elegans)	ENSMUSG00000015247	0.561581	0.0748216	0.189719
Vps29	vacuolar protein sorting 29 (S. pombe)	ENSMUSG00000029462	0.561515	0.0930029	0.214928
Amacr	alpha-methylacyl-CoA racemase	ENSMUSG00000022244	0.561415	0.00876069	0.0688237
Serinc1	serine incorporator 1	ENSMUSG00000019877	0.561325	0.0174821	0.0946382
Rps25	ribosomal protein S25	ENSMUSG00000009927	0.561305	0.00462574	0.0522069
Atp5e	ATP synthase, H+ transporting, mitochondrial F1 complex, epsilon subunit	ENSMUSG00000016252	0.561106	0.0260325	0.112861
Zbtb37	zinc finger and BTB domain containing 37	ENSMUSG00000043467	0.560818	0.004083	0.0492172
F8	coagulation factor VIII	ENSMUSG00000031196	0.560714	0.0352883	0.132234
Smyd1	SET and MYND domain containing 1	ENSMUSG00000055027	0.560507	0.0551894	0.163365
Pcmtd2	protein-L-isoaspartate (D-aspartate) O-methyltransferase domain containing 2	ENSMUSG00000027589	0.560451	0.0109612	0.0759191
Ccnl2	cyclin L2	ENSMUSG00000029068	0.560226	0.0189187	0.0979454
Cep57	centrosomal protein 57	ENSMUSG00000031922	0.560168	0.0433188	0.145803
Polr3f	polymerase (RNA) III (DNA directed) polypeptide F	ENSMUSG00000027427	0.560157	0.0519022	0.158698
Abhd17b	abhydrolase domain containing 17B	ENSMUSG00000047368	0.560036	0.0523074	0.159181
Psmc6	proteasome (prosome, macropain) 26S subunit, ATPase, 6	ENSMUSG00000021832	0.559919	0.0981371	0.221163
Fgfbp3	fibroblast growth factor binding protein 3	ENSMUSG00000047632	0.559914	0.199238	0.34036
Fam210a	family with sequence similarity 210, member A	ENSMUSG00000038121	0.559798	0.00945248	0.0714825
A1cf	APOBEC1 complementation factor	ENSMUSG00000052595	0.559323	0.0156714	0.0898222
Dnpep	aspartyl aminopeptidase	ENSMUSG00000026209	0.558782	0.0119422	0.0791963
Tia1	cytotoxic granule-associated RNA binding protein 1	ENSMUSG00000071337	0.558462	0.0822341	0.20022
Tmem160	transmembrane protein 160	ENSMUSG00000019158	0.558449	0.0834128	0.201878
Ap5m1	adaptor-related protein complex 5, mu 1 subunit	ENSMUSG00000036291	0.558317	0.0448654	0.14799
Zfp128	zinc finger protein 128	ENSMUSG00000060397	0.558057	0.0314838	0.124777
Mcat	malonyl CoA:ACP acyltransferase (mitochondrial)	ENSMUSG00000048755	0.558055	0.057515	0.166592
Zfp59	zinc finger protein 59	ENSMUSG00000078779	0.558037	0.0868126	0.206329
Spata22	spermatogenesis associated 22	ENSMUSG00000069825	0.557989	0.0334212	0.128897
Hif1a	hypoxia inducible factor 1, alpha subunit	ENSMUSG00000021109	0.557715	0.03417	0.130011
Pygl	liver glycogen phosphorylase	ENSMUSG00000021069	0.557526	0.00246727	0.0381355
Vamp4	vesicle-associated membrane protein 4	ENSMUSG00000026696	0.557342	0.0461259	0.150139
Bola3	bolA-like 3 (E. coli)	ENSMUSG00000045160	0.557293	0.0230658	0.107146
Cab39	calcium binding protein 39	ENSMUSG00000036707	0.557261	0.036034	0.13332
Mfsd8	major facilitator superfamily domain containing 8	ENSMUSG00000025759	0.557044	0.0329696	0.127855
Galnt11	UDP-N-acetyl-alpha-D-galactosamine:polypeptide N-acetylgalactosaminyltransferase 11	ENSMUSG00000038072	0.556921	0.00496897	0.0540629
Hspa13	heat shock protein 70 family, member 13	ENSMUSG00000032932	0.556893	0.0172903	0.094003
H2-D1	histocompatibility 2, D region locus 1	ENSMUSG00000073411	0.556788	0.0368353	0.134429
Trove2	TROVE domain family, member 2	ENSMUSG00000018199	0.55665	0.0846194	0.203556
Prrg2	proline-rich Gla (G-carboxyglutamic acid) polypeptide 2	ENSMUSG00000007837	0.556619	0.00964109	0.0719861
Rgs7bp	regulator of G-protein signalling 7 binding protein	ENSMUSG00000021719	0.556398	0.261953	0.407091
Nup43	nucleoporin 43	ENSMUSG00000040034	0.556106	0.0763781	0.192017
C330021F23Rik	RIKEN cDNA C330021F23 gene	ENSMUSG00000065952	0.555998	0.129778	0.26023
Uros	uroporphyrinogen III synthase	ENSMUSG00000030979	0.555735	0.0143106	0.0858067
Med14	mediator complex subunit 14	ENSMUSG00000064127	0.555038	0.00876163	0.0688237
Rpl35	ribosomal protein L35	ENSMUSG00000062997	0.55485	0.0131871	0.0828599
Tdo2	tryptophan 2,3-dioxygenase	ENSMUSG00000028011	0.554845	0.0406734	0.140855
Rpl35a	ribosomal protein L35A	ENSMUSG00000060636	0.554685	0.0499687	0.156103
Chchd2	coiled-coil-helix-coiled-coil-helix domain containing 2	ENSMUSG00000070493	0.554318	0.170207	0.308256
Nudt3	nudix (nucleotide diphosphate linked moiety X)-type motif 3	ENSMUSG00000024213	0.553942	0.0780157	0.194339
Cebpa	CCAAT/enhancer binding protein (C/EBP), alpha	ENSMUSG00000034957	0.553807	0.13808	0.270127
Copb1	coatomer protein complex, subunit beta 1	ENSMUSG00000030754	0.55347	0.0449862	0.14814
Gcsh	glycine cleavage system protein H (aminomethyl carrier)	ENSMUSG00000034424	0.553345	0.0313985	0.124589
A430005L14Rik	RIKEN cDNA A430005L14 gene	ENSMUSG00000047613	0.553102	0.00693698	0.0621195
Smarcad1	SWI/SNF-related, matrix-associated actin-dependent regulator of chromatin, subfamily a, containing DEAD/H box 1	ENSMUSG00000029920	0.55289	0.0371331	0.134764
Bola1	bolA-like 1 (E. coli)	ENSMUSG00000015943	0.552825	0.0932181	0.215107
F2	coagulation factor II	ENSMUSG00000027249	0.552713	0.00261713	0.0390697
Mrps18c	mitochondrial ribosomal protein S18C	ENSMUSG00000016833	0.552657	0.113021	0.239379
NA	NA	ENSMUSG00000085148	0.551935	0.0282997	0.118278
Flrt2	fibronectin leucine rich transmembrane protein 2	ENSMUSG00000047414	0.551846	0.0800544	0.197293
Ubxn4	UBX domain protein 4	ENSMUSG00000026353	0.551416	0.0147887	0.0872343
Suclg1	succinate-CoA ligase, GDP-forming, alpha subunit	ENSMUSG00000052738	0.551339	0.00801392	0.066281
Tmem55a	transmembrane protein 55A	ENSMUSG00000028221	0.551251	0.0717196	0.185374
Bmp7	bone morphogenetic protein 7	ENSMUSG00000008999	0.551105	0.174014	0.312659
Limd2	LIM domain containing 2	ENSMUSG00000040699	0.551043	0.0299953	0.121607
Etfa	electron transferring flavoprotein, alpha polypeptide	ENSMUSG00000032314	0.550866	0.0393199	0.138865
Bhmt2	betaine-homocysteine methyltransferase 2	ENSMUSG00000042118	0.550615	0.013651	0.0838763
Rspry1	ring finger and SPRY domain containing 1	ENSMUSG00000050079	0.550486	0.0354067	0.132465
Gpx1	glutathione peroxidase 1	ENSMUSG00000063856	0.550248	0.0161972	0.0914636
Tbc1d2	TBC1 domain family, member 2	ENSMUSG00000039813	0.550241	0.0591002	0.169341
Cept1	choline/ethanolaminephosphotransferase 1	ENSMUSG00000040774	0.550134	0.0479901	0.152601
Proc	protein C	ENSMUSG00000024386	0.549931	0.000543209	0.0191364
Rab28	RAB28, member RAS oncogene family	ENSMUSG00000029128	0.549811	0.0527653	0.15991
Gpr108	G protein-coupled receptor 108	ENSMUSG00000005823	0.54974	0.0121507	0.0799253
Casp3	caspase 3	ENSMUSG00000031628	0.549725	0.0081559	0.0664905
Ehd1	EH-domain containing 1	ENSMUSG00000024772	0.549576	0.0104567	0.0742629
Fundc2	FUN14 domain containing 2	ENSMUSG00000031198	0.549489	0.163727	0.301117
Ndufb10	NADH dehydrogenase (ubiquinone) 1 beta subcomplex, 10	ENSMUSG00000040048	0.54912	0.00161177	0.0318443
Acat3	acetyl-Coenzyme A acetyltransferase 3	ENSMUSG00000062480	0.548741	0.00794644	0.0659274
Purg	purine-rich element binding protein G	ENSMUSG00000049184	0.548626	0.167609	0.305585
Mrps33	mitochondrial ribosomal protein S33	ENSMUSG00000029918	0.548498	0.190197	0.330281
Sptssa	serine palmitoyltransferase, small subunit A	ENSMUSG00000044408	0.547874	0.0391987	0.138583
Fam135a	family with sequence similarity 135, member A	ENSMUSG00000026153	0.547835	0.0462777	0.150463
Cnbp	cellular nucleic acid binding protein	ENSMUSG00000030057	0.547713	0.0911296	0.212507
1110034G24Rik	RIKEN cDNA 1110034G24 gene	ENSMUSG00000044991	0.547502	0.129071	0.259462
Tex30	testis expressed 30	ENSMUSG00000026049	0.547129	0.209032	0.351235
Senp7	SUMO1/sentrin specific peptidase 7	ENSMUSG00000052917	0.546993	0.0304491	0.122538
Slc25a45	solute carrier family 25, member 45	ENSMUSG00000024818	0.546958	0.177595	0.316125
Mcfd2	multiple coagulation factor deficiency 2	ENSMUSG00000024150	0.546738	0.0123367	0.0805424
Kalrn	kalirin, RhoGEF kinase	ENSMUSG00000061751	0.546688	0.0562179	0.16483
Rsl1d1	ribosomal L1 domain containing 1	ENSMUSG00000005846	0.546658	0.00650677	0.0606573
Phyh	phytanoyl-CoA hydroxylase	ENSMUSG00000026664	0.546646	0.00677513	0.0618503
Ptgr2	prostaglandin reductase 2	ENSMUSG00000072946	0.546437	0.00157192	0.0315749
Zfp558	zinc finger protein 558	ENSMUSG00000074500	0.546395	0.252414	0.397043
Npm3	nucleoplasmin 3	ENSMUSG00000056209	0.546374	0.0957068	0.217951
4930453N24Rik	RIKEN cDNA 4930453N24 gene	ENSMUSG00000059920	0.546327	0.0154564	0.0892781
Ugt3a1	UDP glycosyltransferases 3 family, polypeptide A1	ENSMUSG00000072664	0.546095	0.0380025	0.136228
NA	NA	ENSMUSG00000085468	0.545407	0.104474	0.228371
Hiatl1	hippocampus abundant transcript-like 1	ENSMUSG00000038212	0.545385	0.0602888	0.170742
[truncated: 11,881 more rows]

## Sheet: Cluster 1 genes  
Cluster 1
Cyp8b1
Igdcc4
Scn5a
Fa2h
Gabrp
Mfi2
Scara5
Cyp4a12a
Cidea
Sprr1a
Cyp21a1
Mt2
Ckap2l
NA
Ms4a4a
Espl1
NA
Kifc1
Prtn3
Col1a1
Tpx2
Itga11
Fbn2
Fam83a
Serpina1e
Raet1d
Fam163a
Nr1d1
Rec8
Osbpl10
Tmem154
Slc13a3
Aqp7
Mt1
Cxcl5
Frem2
Phospho1
Tox2
Melk
Dio1
Ppp1r3g
Gprc5b
Col1a2
Oas2
NA
Uhrf1
Adamts16
Sh3pxd2b
NA
Aurkb
Mast1
Ankrd1
Siglec1
Mki67
Kntc1
Ctse
Nek2
Prrg4
Adam8
Arhgap22
Cyp4a31
Ctsw
Racgap1
Lcn2
Foxm1
Prrt1
Scube1
Kcnn4
Armc2
Adamts14
Gprc5a
Plin4
Pld6
Orm2
Svep1
Scn8a
Bhlhb9
Nfatc2
Kazn
Chil1
Slc5a9
Mfap2
Ajap1
Fam89a
Hebp2
Bhlhe41
Rarres1
Adrbk2
Espn
NA
Rab36
Csad
Thsd4
Cx3cr1
Hunk
Haus8
Tmprss7
Prr11
Plxna3
Lif
Fsd2
NA
Diap3
Peg3
Itgam
Sema5b
S100a11
Pcyt1b
Hkdc1
C6
Eps8l1
Ahnak2
Vtcn1
Plat
Cd276
Cxcl14
Fbxw17
Pik3r5
Plekhh1
NA
Pole
Lama5
Ttc22
Plcg2
Proca1
Col6a3
NA
Pdzrn3
Dbp
A4galt
Chst11
Pitpnm3
Muc1
Bub1b
Cidec
Plch1
Fgl1
Ncaph
Cx3cl1
Loxl2
Mcm5
Gtse1
Rab34
Cln6
Igsf3
C7
Fgfr1
Wisp1
Slc35f2
Arhgef28
Plekhs1
Elmo1
Cand2
Frzb
Cyp7a1
Tlr6
Ptk7
Col3a1
Prune2
Creb5
Pik3cd
Cdca3
Fgd3
Clstn3
Ttc12
Myo1f
Kcnk13
Rassf2
Armcx4
Mcm6
Spag5
Abr
Tnfrsf11a
Csf3r
Adamts9
Pla2g12a
Cfap44
Cldn4
Dpep2
Myo5c
Lgals3
Plekha2
Itga6
Grhl1
Lamc2
Osbpl7
Cpne2
Mms22l
Slc37a2
Synj2
Eln
Bmp8b
Rnf150
Col15a1
Ubd
Col4a1
Nkd2
Basp1
Trpm4
Pvrl4
Galnt12
Hr
Plekhm3
Card9
Sort1
Ckb
Ephb6
Fbln2
Spint1
B4galt6
Tmem136
Fbxo21
Nol3
Rab25
Il17re
Lmntd2
Cdca2
Myof
Bin2
Fblim1
Ehf
Mex3a
Gna15
Pcgf2
Spc25
Mlkl
Loxl1
Fbn1
Synpo
Prdm16
P2rx7
Gpr176
Apbb1ip
Cdt1
Pdgfrb
Mtus2
NA
Lrrc27
Ocstamp
Nckap1l
Tgfb2
Csf2rb
Tgm1
Top2a
Afap1
Gria3
Alpk1
Zfp618
Apobec3
Rcan2
Ccdc80
Ppp1r9b
Egfr
Thbs1
Tnfrsf10b
Rassf4
Mcm2
Vwf
Clip2
Irak3
Ajuba
Plaur
Chrnb1
Myo9b
Arhgap25
Kirrel
Mlph
Adamts2
Dbn1
Acss1
Mcm3
Klhdc7a
Chaf1b
Ctps
Napsa
Wdr93
Ano6
Bicc1
Ptpn14
Degs2
Cd63
Paqr9
Myo5a
Slc25a24
Hmox1
Slc15a3
Igsf6
Mmp2
Arhgap27
Ppp1r18
Fcgr3
Lpl
Cd68
Ces3a
Spon1
Fyb
Gdpd1
Rhbdf1
Src
Inhbe
Bgn
Cdc25b
Laptm5
Vldlr
Pmm1
Ccnd2
NA
Adcy7
Slc27a1
Tox
Ppm1h
Phldb1
Tctn3
5330417C22Rik
Dnmt3a
Sirpa
Rab11fip5
Ncf2
C5ar1
Mcph1
Ucp2
Trim68
Csf1r
Numbl
Iqgap1
Scara3
Nrp2
Mpeg1
Nedd9
Rbp1
Jag1
Pf4
Ciita
Gltp
Tns2
Ptgfrn
Flna
Lmln
Kctd17
Arhgap19
Neurl3
Themis2
Rab31
Rftn1
Fam13c
Gnai1
Trem2
Cnksr1
Lrrc25
Dpysl3
Slc11a1
Il1rn
Cd180
Prkcd
Pla2g7
Unc5b
Ctgf
Nid1
Ikzf1
Dock10
Arhgap44
Agrn
Sparc
Tgfbi
Psd4
Slc44a3
Hpgds
Sh3kbp1
Cd74
Pcolce
Ppfia4
Vsig10
Scd1
Tbxas1
Nup93
Crtap
Mfap4
Sdc3
Atp11a
NA
Vill
Crim1
Ptpn13
Ppic
Arhgdib
Chpf2
Cd72
Sfxn3
Zfp651
Pygb
Glis2
Arv1
Pdgfb
Fam105a
Csf2ra
Cxcr4
Wdr6
Fcer1g
Anxa3
Pdilt
Rnf122
Rnasel
Spats2l
Prkcb
Pirb
Mgat5
Cyth4
Fermt3
Fcgr1
Hap1
Ace
Clca3a1
Cyp4f14
Igsf11
Ctss
Spats2
Fam117a
Unc13b
Sptlc2
Cables1
Rab7b
Ralgds
Pfkfb4
Wipf1
Pmepa1
Zfp28
Spi1
Fam174b
Rragd
Msn
Lgmn
Tubb5
Evl
Axl
Cotl1
Acaa1b
Tnpo2
Kctd13
Isyna1
H2-Eb1
Soat1
Pdlim7
Galnt7
Mical1
Cybb
Tgfa
Lcp2
Tle1
Ankrd13b
Usp20
Ppp1r9a
Cd300a
Pld4
Msrb3
Osmr
Pla2g16
Dcdc2a
Clmp
Aurka
Rhoc
Rasa3
Shisa5
Nck2
Frrs1
Sparcl1
Rarg
Tmem43
Pld1
Cdk6
Wipi1
Serinc2
Icam1
Comtd1
Ano10
Abcd2
Pros1
AI607873
Rab13
Smyd4
Tgfbr2
Dkk3
Lbh
Cyp2j9
Parp8
Ctsk
Cbx6
Csf1
Accs
Il18bp
Rnf43
Cd9
Pqlc3
Serpinb6a
Arrb2
Ocrl
Casc4
Cldn2
Tagln2
Mvp
Rhoj
Hspb6
Itpripl2
Rnf145
Lgals3bp
Lamb1
Nrxn1
Gng2
Ccnd3
Kctd15
Gucy1a3
Tmem173
Anxa5
Cyth3
Tmem106a
Arhgap30
Slfn2
Rsad1
H2-DMa
Fbln5
Galc
Pak1
Mdp1
Nrp1
Pctp
Tmem176a
Mr1
S1pr2
Cnn2
Tpm1
Plscr3
Vegfc
Mcm4
F2r
Klhdc8b
Unc93b1
Lims2
Entpd1
Slc11a2
Hip1r
Slc38a6
Tbc1d4
Itih5
Slc5a6
Arsa
Elmo2
Filip1l
Zfand2a
Tdrp
Srxn1
Mad2l2
Dedd2
Aaas
Fam126a
Gyg
Nudt18
Stom
Gas2l1
Gna12
Manba
Pld3
Rbpms
38231
Vasp
Hps1
Psap
Ppcs
Cdk4
Bfar
Abhd4
Rab12

## Sheet: Cluster 2 genes
Cluster 2
Uqcc1
Slc29a1
Pddc1
Hgsnat
Pex6
Btg1
Osbpl2
Idh3b
Igfbp4
Sys1
Vkorc1l1
Ddrgk1
Gckr
Abhd14a
Pgpep1
Habp4
Repin1
Slc35e1
Tcp1
Etnk1
Ufl1
Iyd
Gabpa
Pnpo
Epha1
H2-T22
Vapb
Sec16b
Fam134a
Dmd
Pla1a
C1s1
Ndufa8
Cers2
Umps
Btd
Vdac1
Aldh9a1
Pcmt1
Sod2
Bco2
Mettl7a1
Abcb10
Cab39l
Slc31a1
Polr3gl
Gcgr
Apoa1bp
Naglu
Tlcd1
Plcb1
Thrb
Pdia5
Ptgr2
Ndufb10
Proc
F2
Pygl
Zbtb37
Apeh
Abhd14b
Eea1
Tial1
Slc25a11
Slc16a10
Ebp
Chordc1
Ptms
Hmox2
Ppp3cb
Oard1
Mlx
Scly
Pitpnb
Ces2g
Lin7c
Hoga1
Pyurf
Dus1l
Tkt
Pdxdc1
Trim12a
3110057O12Rik
AU022252
Fkbp2
Mat1a
Nrip1
Stard10
Narf
Stra6l
Exd2
Mogs
Ptprd
Gltscr2
Pbld2
Ces1b
Wdr36
Slc17a3
Csnk1g3
Prkab1
Ssfa2
Lyrm5
Rint1
Nr3c1
Atl2
L2hgdh
Mmachc
Desi2
C1rl
Parp16
H2-T23
Trappc2
Fdps
Rnf103
Slc6a12
Pfdn2
Atp5c1
Rprd1a
Rnf187
Hyou1
Rnd1
Foxo4
Gid8
2810004N23Rik
Zfyve9
Slc2a2
Dpyd
N4bp2
Ccnf
Txndc15
Echdc3
Spns2
Hspa8
Polr2m
Ftsj1
Aadat
Slc22a30
Atp8b1
Rnf181
Cldn12
Rbp4
Crip2
AI317395
Endog
Gpt
Asap3
Leo1
NA
Enpp2
Cdc73
Slc9a3r1
NA
mt-Co1
Ell2
Aldh6a1
Slc17a2
Qdpr
Thtpa
Elovl6
Lsr
Gpatch11
Mst1
Rdh5
Uba6
Hgfac
Gclm
NA
Myo1b
Mrpl1
Paics
NA
Wwp1
Ggnbp1
Tmco6
Slc37a4
Pdk1
Rnf152
BC025446
Arhgap42
Dcun1d1
Ak2
Dnase2b
Dnajc3
Glyctk
Papolg
Sec14l2
Zfand2b
Klkb1
Gsta3
Nol7
Mycbp
Gbp7
Ddt
Cldn1
Sephs2
Aspg
Sgms2
Agxt
Steap3
NA
Ccdc141
Tmem86b
NA
Cpeb2
Ogfrl1
Vps13a
Pah
Acot7
NA
Agxt2
Gbe1
Tsc22d3
Kcnn1
Ppa1
Stard4
Hnrnpc
Car5a
Abat
Slc17a1
NA
Cyp2a12
Fdft1
Zfand4
Hsd17b7
Oxnad1
Snta1
BC023829
Mpnd
Crebl2
Ugt3a2
Gas1
Slc46a3
Cyp2j5
Ubl3
Calcrl
Arhgap29
Uck2
Timd2
Galm
Rsbn1l
Scarb1
Cpped1
Pemt
Sdhb
Arsk
Ces1c
Slc40a1
Macrod2
Usp53
NA
Sdc2
Magt1
Abhd15
Erap1
Cmc4
Lman1
Amdhd1
Ikzf5
Haao
Casp7
Tdrkh
Adh5
Rdh10
Upp1
Smim10l1
Gnptg
Cyp2c67
Mvd
Dexi
Chid1
Dera
Ttc36
Tmem14c
Abca6
Alg11
Echdc2
Sdsl
Ropn1l
Prps1l3
Sepsecs
Mmaa
Prss36
Slc27a5
Sdr9c7
Gstt3
Prps1
Dyrk3
Nudt19
Tob1
Arhgef9
Aspdh
Man1a2
Habp2
Vkorc1
Serpina3m
Notum
Dpp4
Ndufb6
Slc39a10
Gcat
Dmgdh
Umad1
Serpina1d
Ccl9
Adra1b
Ildr2
Ifih1
Abca8a
Upb1
Tceal8
Fkbp4
Rarres2
Gstt2
Cyp3a25
Slc10a5
Soat2
Chchd7
Slc16a5
Zfp276
Klhl7
Insig1
1700024P16Rik
Tm7sf2
Tmub1
Hspa5
Igf1
Pde4c
NA
D3Ertd751e
Ppargc1a
Fmo1
Aldob
Cyp2d26
Macrod1
Mtfp1
Bphl
Gstt1
Deb1
Rnd2
H2-Q6
Esr1
Hrsp12
Ido2
Nxt2
Eif3j1
Scrn2
Sult1a1
Shpk
Arl5b
Pls1
1300017J02Rik
Pxmp2
Serpinc1
NA
Cog5
Isoc2b
NA
Hpd
Acot13
Aass
Slc17a4
NA
Mdh1
Thap2
Ddx3y
NA
Agmo
Ccdc107
Hpgd
Asl
Gch1
NA
NA
Abtb2
Acy1
Pank3
Man1a
Psen2
Pecr
Nampt
Tprkb
Morn2
Polr3g
Tstd1
Asgr2
Slc22a26
Pstpip2
Ppp1r3b
Bmyc
Mospd2
Fmo5
Apol7a
NA
Pmvk
NA
Hsd3b2
Slc45a3
Angptl3
NA
Scrn3
Cml1
Fxyd1
Kmo
Serpind1
Zfp882
Sds
Slc25a15
Tmie
Gm5424
Mief2
Tfpi2
Slc6a13
Cml5
Gramd1c
Arl4d
Ahcy
Ahctf1
Acot3
Zmat1
Etnk2
H2-Q7
Uox
Adssl1
Erbb4
Rbm24
Arhgef37
Gpr155
NA
Magix
Slco1a4
Ftcd
Fmo2
D130043K22Rik
Gnmt
Mup21
Entpd8
Otud1
Acly
NA
Ero1lb
Cyp2f2
Spata2l
Ppp1r1b
Ces1g
Mcee
NA
Abcb1a
Ak4
Lonrf3
Dntt
NA
Capn10
B4galt5
Suox
Angptl6
Msmo1
Apoa5
Otc
C8b
Hnmt
Gm38393
Ass1
Ugt2a3
Necab1
Gls2
Gm4788
F13b
Naaladl2
Lgalsl
Lin7a
NA
NA
Zfp141
NA
Chac2
Ces2a
Khk
NA
4930430F08Rik
Aadac
Sqrdl
Nat1
1810011O10Rik
Mbl2
Acss2
Il1rap
Tbc1d31
Akr1c19
NA
Hsd3b3
Plin5
Cyp51
Sult2a8
NA
Agbl3
Camk4
C8g
Il22ra1
Mpv17l
Slc10a2
Odf3b
Tymp
Cryl1
Klhdc8a
Stap1
Hormad2
Vwa3b
Ugt2b36
Sqle
2610021A01Rik
Kcnk5
Car8
NA
Bdh2
Lipc
Cfhr1
NA
Gabrb3
NA
Hamp2
Nox4
Thrsp
Hsd11b1
Crls1
Gm14327
Nat8
Nr0b2
Abcb11
NA
Sult1b1
NA
Cyp3a59
Rundc3b
Plcxd1
Upk3b
Cyp2c54
Dnah1
Ccbl2
Acmsd
Dhrs9
Gm14420
Hacl1
Dnph1
Gm14403
NA
Ces3b
NA
NA
Wfdc3
Defb1
Mme
Cry1
3110052M02Rik
NA
Cyp2c38
Ttyh1
Tmem141
Slc30a10
Folh1
Lrrn4
Slc2a4
Sult1d1
NA
Hal
Ncam2
Idi1
Gstm3
Olfm3
Rd3
BC089597
Cyp2c39
Sucnr1
Cth
Srd5a1
BC029214
Gsta4
Dusp14
Arntl
Akr1d1
Lhx6
Gm11437
Omd
NA
Gsta2
Gm14322
Hsd17b6
Igfbp2
NA
Etnppl
Gpx2
Sult2a7
Gm379
Ugt1a9
Lmod3
NA
Slc4a9
Fam47e
Akr1b7
Aqp4
Slc51b
Clic3
Tmprss4
NA
NA
Ptgds
Fmo3
